# Supplementary material for: FGF2 Functions in H2S’s Attenuating Effect on Brain Injury Induced by Deep Hypothermic Circulatory Arrest in Rats
Source: Mol Biotechnol. 2023 Nov 2;66(12):3526–37. doi: 10.1007/s12033-023-00952-3 (PMC11564249; doi:10.1007/s12033-023-00952-3)
Supplement: Supplementary file 1 — Supplementary material 1 (XLSX 15.3 kb) [file 12033_2023_952_MOESM1_ESM.xlsx]

## Sheet: Table S1
Table S1. 477 candidate genes
Target_Gene
U6
Golt1a
Wfdc15b
Sfta2
Cetn1
Ppial4g
Olr153
Ido1
Aqp3
F7
5S_rRNA
Mir345
Ccl12
Mir93
LOC685351
Lhx8
Naip2
Hyal5
Six3
SNORD115
Unc93a
Ctcfl
Isl1
Slurp1
Sccpdh
Olr1374
Cd177
Gpd1
SNORA75
LOC501317
Tdgf1
LOC102547811
Tmem235
U2
Myog
LOC498300
Ino80b
Ankk1
LOC100911417
Ntrk1
Cckar
Krt75
Avil
LOC690020
Cfap161
Pgpep1l
Stk31
Syndig1l
Fzd5
Cyp4f39
Capns1
C1qtnf6
Lox
Trim59
RGD1306474
Adpgk
RGD1306782
Fgfr4
Prr19
Tnfsf4
Tf
LOC100910636
Elf4
Drd2
Hes2
Ermap
Hist1h2an
LOC102553715
Rgs9
Anxa1
Eln
RT1-DOa
Adamts12
Ugt2b10
Slc16a11
Tmem63a
Enpp4
Pla2r1
Tex52
Slc25a13
Pbld1
Egf
C3
Myrf
Panx3
Aoah
Ehhadh
Mmp13
Tslp
Slc6a12
St6galnac2
Nkx2-1
LOC690045
P2ry2
Fam71a
Cnmd
Rpl17
Gpr1
Grin3b
Hapln2
Krt16
Fscn3
Kcnmb1
Gata6
Fcrl2
Nipal1
Cyp1b1
Ccr1l1
Tafa4
Usp54
Spata18
Rps10l1
Ecel1
Dcdc5
Rxfp3
Tbc1d10c
Tgfa
Sphk1
St18
Sult5a1
LOC103690317
7SK
Mybl2
Prr35
Gpr15
Cpxm1
Krt71
Adora2a
Gng7
Gpatch4
LOC102551695
Pls1
Ak7
Kif24
Rarb
Spta1
Cdh23
Itgb6
Pcp4
Srpx
Carhsp1
Upb1
Spo11
Spata13
SNORD14
Tshb
LOC100364500
Qdpr
LOC100359515
LOC681458
Lrrc10b
Tmem52
Rspo1
Akr7a3
Aldh1a7
Ccdc38
Cttn
Fam170a
Depp1
Odf1
Emp1
Tnni3
Tssk5
Sftpc
Slc5a11
Ccn1
Trpm5
LOC100912564
Sh3rf2
Krt39
Col2a1
Osr2
LOC108348140
LOC684773
Smim38
Mirlet7d
Lpar5
RT1-Ba
Ccrl2
Abi3bp
Slc12a1
Gas1
Col1a1
Iqca1l
Msx1
Adm
Lrrc63
Gp5
RGD1309808
LOC102554034
RT1-Db1
Hdc
Evi2a
Dlx5
Fcrl1
Gpr6
Reg3a
Lepr
LOC689230
Gfral
Slc13a3
Pde1c
Pglyrp2
Tac1
LOC102552318
Mir24-2
LOC100910979
Junb
Aebp1
Ncr1
Pla2g3
Dbil5
Ninj2
Anln
Ppp1r1b
Il10
Cers3
Tmem215
Slitrk6
Havcr1
Atf3
Trem3
Adamts1
Kcnv2
LOC685157
Skap1
LOC103690060
Ak9
Pcolce
LOC100912034
LOC102550012
Il2ra
Myom2
Acpp
RT1-A2
Cpg1
B3gnt3
Lpo
Drd1
Lypd8
Nts
LOC100910196
Scn10a
Col6a2
Ngp
Loxl2
Gdnf
Tcim
Lum
Mybpc2
RGD1565785
SNORD27
C1qtnf3
RT1-Bb
Cdh19
Ankub1
Fut4
U1
Klk6
Carns1
Tfap2b
Angpt2
Slc22a2
Crip3
Oca2
Fgf2
Entpd1
Cacng1
Fndc8
LOC102547954
Rnf151
Gjc2
Col3a1
Edn1
Prok1
Glyatl1
Ermn
Catsper3
Icam4
LOC100911002
Mgst1
Adam2
U4
Ttr
Cldn20
Otoa
Nfkbia
Pcsk9
RGD1359449
Igf2bp2
Penk
Tlr5
Grxcr2
RSA-14-44
LOC690468
Slc10a4
Igfbp2
Igfbpl1
S1pr5
Cxcl11
Lhx9
Cd69
Nkx6-2
SNORD31
Mill1
Ttll6
Dusp27
Slc22a6
LOC108348074
Arhgef16
Ttc29
Serping1
Mln
RGD1562699
Opn1mw
Timp1
Shisa3
Bmp7
Gpr101
Tmem30b
Cltrn
LOC102554842
LOC100911734
Il20ra
Lect2
Csf3
Fam50a
LOC108348080
LOC103690821
5_8S_rRNA
Tsacc
Mir343
Tfap2c
Olr1105
Treh
RGD1562381
LOC108351693
Btnl2
Pdk4
Hrc
Il20rb
Rpph1
Fezf1
LOC108348298
Kif6
Top2a
Hspa1b
Pate2
Aldh8a1
LOC102554207
Bub1b
Gsap
Ccr9
Krt17
Pcdhb6
Sele
Itpripl1
Galr1
Vill
RGD1305807
Majin
Avp
Ptgdrl
Olr1106
Zglp1
Hormad1
LOC100134871
Cxcl10
Gem
Apobec3
Bcl2a1
Ccdc187
Krt85
Cxcl3
SNORA70
Mep1a
Haus1
LOC102553472
Serpine1
Bpifb4
Tprkb
Cryaa
Nid2
Theg
Lctl
Gp1ba
Npbwr1
Nrap
Jhy
E2f8
Dact2
Ncaph
Fam217a
Lrit3
Cxcl1
Dmrtc1c1
Dcdc2c
Thegl
Rasl11a
LOC108348050
Ostn
Rem2
Birc3
Col26a1
Otol1
Stox1
Hspb7
Tbata
Lrrc25
Adgrf2
LOC108348108
Lama1
Serpind1
Rps19l2
Gapt
Inhbe
Fam167a
Tmem88b
B3galt5
Sult1c2a
Slc5a12
Cldn4
Gjb1
Gulo
Pyy
RGD1309106
Klre1
NEWGENE_1565644
Ldlrap1
Ptk6
Bcl3
Agr2
Kcne3
Icam1
Cym
Tfap2a
Insrr
Aff1-as1
Ghdc
Tssk4
RNaseP_nuc
Col10a1
Inhbc
Tsbp1
Nkapl
Trpm6
Erich4
Galnt15
Cldn9
Hif3a
Ccl2
Cldn19
Wfdc6b
LOC103690026
Mir6326
Rad51ap2
Tnfaip6
Apcdd1l
LOC689899
Ccl7
Ubd
Hjv
Ceacam9
Myom3
Serpinb6b
B9d1
Procr
Lsmem1
Ankrd22
Fam83d
LOC103692976
Dkk2
Mirlet7f1
Galnt12
Slc22a7
Fmo5
LOC100910304
