# Supplementary material for: FGF2 Functions in H2S’s Attenuating Effect on Brain Injury Induced by Deep Hypothermic Circulatory Arrest in Rats
Source: Mol Biotechnol. 2023 Nov 2;66(12):3526–37. doi: 10.1007/s12033-023-00952-3 (PMC11564249; doi:10.1007/s12033-023-00952-3)
Supplement: Supplementary file 2 — Supplementary material 2 (XLSX 40.5 kb) [file 12033_2023_952_MOESM2_ESM.xlsx]

## Sheet: Table S2
Table S2. GO enrichment analysis.
	ONTOLOGY	ID	Description	GeneRatio	BgRatio	pvalue	p.adjust	qvalue	geneID	Count
GO:0051384	BP	GO:0051384	response to glucocorticoid	23/383	300/18303	9.51e-08	0.000203445	0.000165838	Isl1/Cckar/Anxa1/Eln/C3/Cyp1b1/Sftpc/RT1-Ba/Adm/RT1-Db1/Lepr/Junb/Il10/Nts/Gdnf/RT1-Bb/Edn1/Igfbp2/Serpine1/Cryaa/Cxcl1/Icam1/Ccl2	23
GO:0031960	BP	GO:0031960	response to corticosteroid	24/383	325/18303	1.01e-07	0.000203445	0.000165838	Isl1/Cckar/Anxa1/Eln/C3/Cyp1b1/Sftpc/RT1-Ba/Col1a1/Adm/RT1-Db1/Lepr/Junb/Il10/Nts/Gdnf/RT1-Bb/Edn1/Igfbp2/Serpine1/Cryaa/Cxcl1/Icam1/Ccl2	24
GO:0006959	BP	GO:0006959	humoral immune response	20/383	247/18303	2.76e-07	0.000371645	0.000302947	Wfdc15b/Ccl12/Tf/LOC102553715/C3/Tslp/LOC100364500/Adm/RT1-Db1/Reg3a/Tac1/Nts/RT1-Bb/Cxcl11/Cd69/Serping1/Cxcl10/Cxcl3/Cxcl1/Bcl3	20
GO:0035094	BP	GO:0035094	response to nicotine	11/383	75/18303	4.31e-07	0.000434917	0.000354523	Ntrk1/Drd2/Col2a1/Msx1/Lepr/Ppp1r1b/Drd1/Edn1/Penk/Avp/Serpine1	11
GO:1990868	BP	GO:1990868	response to chemokine	11/383	84/18303	1.38e-06	0.000758815	0.000618549	Ccl12/Lox/Ccr1l1/Ccrl2/Cxcl11/Ccr9/Cxcl10/Cxcl3/Cxcl1/Ccl2/Ccl7	11
GO:1990869	BP	GO:1990869	cellular response to chemokine	11/383	84/18303	1.38e-06	0.000758815	0.000618549	Ccl12/Lox/Ccr1l1/Ccrl2/Cxcl11/Ccr9/Cxcl10/Cxcl3/Cxcl1/Ccl2/Ccl7	11
GO:0050878	BP	GO:0050878	regulation of body fluid levels	25/383	404/18303	1.5e-06	0.000758815	0.000618549	Aqp3/F7/Cckar/Drd2/Enpp4/C3/Mmp13/P2ry2/Krt16/Adora2a/Adm/Gp5/Tac1/Tfap2b/Entpd1/Edn1/Serping1/Avp/Serpine1/Gp1ba/Jhy/Serpind1/Cldn4/Agr2/Procr	25
GO:0030198	BP	GO:0030198	extracellular matrix organization	21/383	302/18303	1.69e-06	0.000758815	0.000618549	Lox/Fgfr4/LOC102553715/Eln/Adamts12/Mmp13/Hapln2/Cyp1b1/Ccn1/Col2a1/Abi3bp/Col1a1/Aebp1/Adamts1/Loxl2/Lum/Col3a1/LOC108348074/Otol1/Bcl3/Tfap2a	21
GO:0043062	BP	GO:0043062	extracellular structure organization	21/383	303/18303	1.79e-06	0.000758815	0.000618549	Lox/Fgfr4/LOC102553715/Eln/Adamts12/Mmp13/Hapln2/Cyp1b1/Ccn1/Col2a1/Abi3bp/Col1a1/Aebp1/Adamts1/Loxl2/Lum/Col3a1/LOC108348074/Otol1/Bcl3/Tfap2a	21
GO:0019730	BP	GO:0019730	antimicrobial humoral response	14/383	143/18303	1.88e-06	0.000758815	0.000618549	Wfdc15b/Ccl12/Tf/Tslp/LOC100364500/Adm/Reg3a/Tac1/Nts/Cxcl11/Cxcl10/Cxcl3/Cxcl1/Bcl3	14
GO:0070098	BP	GO:0070098	chemokine-mediated signaling pathway	10/383	73/18303	2.75e-06	0.000952489	0.000776422	Ccl12/Ccr1l1/Ccrl2/Cxcl11/Ccr9/Cxcl10/Cxcl3/Cxcl1/Ccl2/Ccl7	10
GO:0042476	BP	GO:0042476	odontogenesis	14/383	148/18303	2.83e-06	0.000952489	0.000776422	Aqp3/Lhx8/Gata6/Osr2/Gas1/Col1a1/Msx1/Adm/Adamts1/Scn10a/Edn1/Bmp7/Serpine1/Tfap2a	14
GO:0071356	BP	GO:0071356	cellular response to tumor necrosis factor	18/383	244/18303	4.13e-06	0.00128172	0.00104479	Ccl12/Gpd1/Tdgf1/Myog/Adamts12/Cyp1b1/Sphk1/St18/Col2a1/Col1a1/Entpd1/Edn1/Nfkbia/Hspa1b/Birc3/Icam1/Ccl2/Ccl7	18
GO:0034612	BP	GO:0034612	response to tumor necrosis factor	19/383	271/18303	4.7e-06	0.00135629	0.00110558	Ccl12/Gpd1/Tdgf1/Myog/Adamts12/Cyp1b1/Sphk1/St18/Col2a1/Col1a1/Entpd1/Edn1/Nfkbia/Hspa1b/Birc3/Icam1/Ccl2/Ccl7/Ubd	19
GO:0060326	BP	GO:0060326	cell chemotaxis	20/383	305/18303	7.24e-06	0.001948	0.00158791	F7/Ccl12/Lox/Anxa1/Ccr1l1/Tafa4/Ccrl2/Trem3/Fgf2/Edn1/Cxcl11/Arhgef16/Ccr9/Cxcl10/Cxcl3/Serpine1/Cxcl1/Klre1/Ccl2/Ccl7	20
GO:0071385	BP	GO:0071385	cellular response to glucocorticoid stimulus	12/383	121/18303	8.94e-06	0.00224193	0.00182751	Isl1/Anxa1/Eln/Cyp1b1/RT1-Ba/Nts/Gdnf/RT1-Bb/Edn1/Serpine1/Icam1/Ccl2	12
GO:0042060	BP	GO:0042060	wound healing	24/383	420/18303	9.44e-06	0.00224193	0.00182751	F7/Lox/Anxa1/Enpp4/C3/P2ry2/Tgfa/Ccn1/Col1a1/Gp5/Reg3a/Lepr/Fgf2/Entpd1/Col3a1/Serping1/Timp1/Serpine1/Gp1ba/Serpind1/Cldn4/Ccl2/Cldn19/Procr	24
GO:0071548	BP	GO:0071548	response to dexamethasone	11/383	103/18303	1.04e-05	0.00233299	0.00190174	Eln/Cyp1b1/RT1-Db1/Lepr/Nts/Gdnf/RT1-Bb/Edn1/Serpine1/Icam1/Ccl2	11
GO:0001906	BP	GO:0001906	cell killing	16/383	218/18303	1.5e-05	0.00305657	0.00249157	Ccl12/RGD1306474/C3/LOC100364500/Tac1/Trem3/RT1-A2/Nts/Cxcl11/Mill1/Hspa1b/Cxcl10/Cxcl3/Cxcl1/Klre1/Ccl2	16
GO:0001975	BP	GO:0001975	response to amphetamine	8/383	54/18303	1.53e-05	0.00305657	0.00249157	Drd2/Rgs9/Adora2a/Ppp1r1b/Drd1/Nts/Cxcl1/Icam1	8
GO:0071384	BP	GO:0071384	cellular response to corticosteroid stimulus	12/383	128/18303	1.59e-05	0.00305657	0.00249157	Isl1/Anxa1/Eln/Cyp1b1/RT1-Ba/Nts/Gdnf/RT1-Bb/Edn1/Serpine1/Icam1/Ccl2	12
GO:0007204	BP	GO:0007204	positive regulation of cytosolic calcium ion concentration	21/383	356/18303	2.14e-05	0.00392372	0.00319842	Cckar/Drd2/P2ry2/Ccr1l1/Rxfp3/Ccrl2/Adm/Gpr6/Tac1/Drd1/Fgf2/Edn1/Cxcl11/Hrc/Ccr9/Galr1/Avp/Ptgdrl/Cxcl10/Cxcl3/Cxcl1	21
GO:0030199	BP	GO:0030199	collagen fibril organization	8/383	57/18303	2.31e-05	0.00404779	0.00329956	Lox/Cyp1b1/Col2a1/Col1a1/Aebp1/Loxl2/Lum/Col3a1	8
GO:0032102	BP	GO:0032102	negative regulation of response to external stimulus	22/383	388/18303	2.5e-05	0.00421193	0.00343335	Isl1/Drd2/Aoah/Adora2a/LOC100364500/Gp5/RT1-Db1/Il10/Il2ra/C1qtnf3/Angpt2/Fgf2/Mill1/Serping1/Il20rb/Serpine1/Gp1ba/Pyy/Klre1/Ccl2/Cldn19/Tnfaip6	22
GO:0051216	BP	GO:0051216	cartilage development	15/383	207/18303	3.21e-05	0.00487487	0.00397375	Adamts12/Mmp13/Cnmd/Rarb/Ccn1/Col2a1/Osr2/Col1a1/Msx1/Loxl2/Lum/Fgf2/Edn1/Timp1/Col10a1	15
GO:0007178	BP	GO:0007178	transmembrane receptor protein serine/threonine kinase signaling pathway	21/383	366/18303	3.21e-05	0.00487487	0.00397375	Tdgf1/Ntrk1/Lox/Tf/Pbld1/Nkx2-1/Gata6/Ccn1/Mirlet7d/Msx1/Dlx5/Tfap2b/Col3a1/Bmp7/Hspa1b/Dact2/Inhbe/Inhbc/Ccl2/Hjv/Mirlet7f1	21
GO:0031128	BP	GO:0031128	developmental induction	7/383	44/18303	3.27e-05	0.00487487	0.00397375	Six3/Fzd5/Fgfr4/Nkx2-1/Gdnf/Fgf2/Tfap2a	7
GO:0048260	BP	GO:0048260	positive regulation of receptor-mediated endocytosis	8/383	60/18303	3.38e-05	0.00487487	0.00397375	Tf/Drd2/Egf/C3/Pcsk9/Sele/Serpine1/Ldlrap1	8
GO:0001819	BP	GO:0001819	positive regulation of cytokine production	24/383	457/18303	3.73e-05	0.00498386	0.0040626	Ido1/Isl1/Fzd5/Tnfsf4/Drd2/Anxa1/C3/Tslp/P2ry2/Cyp1b1/Sphk1/LOC100364500/Pla2g3/Il10/Lum/C1qtnf3/Tlr5/Btnl2/Il20rb/Hspa1b/Serpine1/Klre1/Bcl3/Ccl2	24
GO:0050900	BP	GO:0050900	leukocyte migration	21/383	370/18303	3.77e-05	0.00498386	0.0040626	F7/Ccl12/Cd177/Anxa1/Ccr1l1/Tafa4/Gpr15/Trem3/Fut4/Edn1/Nfkbia/Cxcl11/Sele/Cxcl10/Cxcl3/Serpine1/Cxcl1/Klre1/Icam1/Ccl2/Ccl7	21
GO:0014075	BP	GO:0014075	response to amine	9/383	79/18303	3.96e-05	0.00498386	0.0040626	Drd2/Rgs9/Sphk1/Adora2a/Ppp1r1b/Drd1/Nts/Cxcl1/Icam1	9
GO:0090596	BP	GO:0090596	sensory organ morphogenesis	19/383	316/18303	4.06e-05	0.00498386	0.0040626	Six3/Fzd5/Rarb/Cdh23/Col2a1/Osr2/Gas1/Msx1/Dlx5/Slitrk6/Tfap2b/Fgf2/Edn1/Grxcr2/Bmp7/Cryaa/Lctl/Stox1/Tfap2a	19
GO:0050727	BP	GO:0050727	regulation of inflammatory response	21/383	372/18303	4.07e-05	0.00498386	0.0040626	Ido1/Isl1/Tnfsf4/Anxa1/Adamts12/C3/Aoah/Tslp/Sphk1/Adora2a/RT1-Db1/Pglyrp2/Tac1/Pla2g3/Il10/Il2ra/C1qtnf3/Nfkbia/Il20rb/Serpine1/Tnfaip6	21
GO:0045766	BP	GO:0045766	positive regulation of angiogenesis	14/383	188/18303	4.35e-05	0.00517187	0.00421585	Isl1/Ntrk1/Anxa1/C3/Gata6/Cyp1b1/Sphk1/Ccn1/Adm/Mir24-2/Il10/Angpt2/Fgf2/Serpine1	14
GO:0050777	BP	GO:0050777	negative regulation of immune response	13/383	165/18303	4.54e-05	0.00524334	0.00427412	Tnfsf4/Drd2/Anxa1/LOC100364500/RT1-Db1/Pglyrp2/Il10/Il2ra/Col3a1/Mill1/Serping1/Il20rb/Klre1	13
GO:0045765	BP	GO:0045765	regulation of angiogenesis	19/383	320/18303	4.82e-05	0.00525988	0.0042876	Isl1/Ntrk1/Anxa1/C3/Cnmd/Gata6/Cyp1b1/Sphk1/Ccn1/Adm/Mir24-2/Il10/Adamts1/Angpt2/Fgf2/Prok1/Cxcl10/Serpine1/Ccl2	19
GO:0051250	BP	GO:0051250	negative regulation of lymphocyte activation	13/383	166/18303	4.84e-05	0.00525988	0.0042876	Ido1/Tnfsf4/Anxa1/Tbc1d10c/Adora2a/RT1-Ba/RT1-Db1/Pglyrp2/Il10/Il2ra/RT1-Bb/Mill1/Il20rb	13
GO:0051480	BP	GO:0051480	regulation of cytosolic calcium ion concentration	22/383	406/18303	4.95e-05	0.00525988	0.0042876	Cckar/Drd2/P2ry2/Ccr1l1/Rxfp3/Cdh23/Ccrl2/Adm/Gpr6/Tac1/Drd1/Fgf2/Edn1/Cxcl11/Hrc/Ccr9/Galr1/Avp/Ptgdrl/Cxcl10/Cxcl3/Cxcl1	22
GO:0061041	BP	GO:0061041	regulation of wound healing	12/383	146/18303	5.89e-05	0.00594842	0.00484886	F7/Anxa1/Enpp4/Gp5/Reg3a/Fgf2/Serping1/Serpine1/Gp1ba/Cldn4/Ccl2/Cldn19	12
GO:0007159	BP	GO:0007159	leukocyte cell-cell adhesion	20/383	353/18303	5.89e-05	0.00594842	0.00484886	Ido1/Cd177/Tnfsf4/Anxa1/Adora2a/Spta1/LOC100364500/RT1-Ba/RT1-Db1/Skap1/Il2ra/RT1-Bb/Fut4/Igfbp2/Bmp7/Btnl2/Il20rb/Sele/Icam1/Ccl2	20
GO:0031640	BP	GO:0031640	killing of cells of other organism	9/383	84/18303	6.46e-05	0.0062194	0.00506975	Ccl12/RGD1306474/Tac1/Trem3/Nts/Cxcl11/Cxcl10/Cxcl3/Cxcl1	9
GO:0061844	BP	GO:0061844	antimicrobial humoral immune response mediated by antimicrobial peptide	10/383	104/18303	6.51e-05	0.0062194	0.00506975	Ccl12/Tslp/Adm/Reg3a/Tac1/Nts/Cxcl11/Cxcl10/Cxcl3/Cxcl1	10
GO:1901342	BP	GO:1901342	regulation of vasculature development	20/383	356/18303	6.62e-05	0.0062194	0.00506975	Isl1/Ntrk1/Anxa1/C3/Cnmd/Gata6/Cyp1b1/Sphk1/Ccn1/Adm/Mir24-2/Il10/Adamts1/Angpt2/Fgf2/Prok1/Bmp7/Cxcl10/Serpine1/Ccl2	20
GO:0030595	BP	GO:0030595	leukocyte chemotaxis	15/383	222/18303	7.17e-05	0.00657713	0.00536135	F7/Ccl12/Anxa1/Ccr1l1/Tafa4/Trem3/Edn1/Cxcl11/Cxcl10/Cxcl3/Serpine1/Cxcl1/Klre1/Ccl2/Ccl7	15
GO:0003014	BP	GO:0003014	renal system process	11/383	127/18303	7.42e-05	0.00665736	0.00542675	Aqp3/Drd2/Adora2a/Slc12a1/Adm/Tac1/Tfap2b/Edn1/Slc22a6/Avp/Cldn4	11
GO:0048048	BP	GO:0048048	embryonic eye morphogenesis	6/383	37/18303	0.000108404	0.00885298	0.00721651	Six3/Fzd5/Rarb/Bmp7/Cryaa/Tfap2a	6
GO:1903037	BP	GO:1903037	regulation of leukocyte cell-cell adhesion	18/383	312/18303	0.000109219	0.00885298	0.00721651	Ido1/Tnfsf4/Anxa1/Adora2a/Spta1/LOC100364500/RT1-Ba/RT1-Db1/Skap1/Il2ra/RT1-Bb/Fut4/Igfbp2/Btnl2/Il20rb/Sele/Icam1/Ccl2	18
GO:1901654	BP	GO:1901654	response to ketone	21/383	399/18303	0.00011035	0.00885298	0.00721651	F7/Mir93/Tnfsf4/Eln/C3/Cyp1b1/Sphk1/RT1-Db1/Lepr/Junb/Havcr1/Adamts1/Nts/Gdnf/RT1-Bb/Edn1/Avp/Serpine1/Cldn4/Icam1/Ccl2	21
GO:0015850	BP	GO:0015850	organic hydroxy compound transport	17/383	285/18303	0.000113027	0.00885298	0.00721651	Aqp3/Drd2/Egf/Adora2a/Pcp4/Tac1/Drd1/Gdnf/Slc22a2/Entpd1/Nfkbia/Pcsk9/Slc10a4/Galr1/RGD1305807/Slc5a12/Ldlrap1	17
GO:1903532	BP	GO:1903532	positive regulation of secretion by cell	21/383	400/18303	0.000114268	0.00885298	0.00721651	Isl1/Cd177/Cckar/Fgfr4/Tnfsf4/Drd2/Mmp13/P2ry2/Sphk1/Adora2a/Pcp4/RT1-Db1/Lepr/Tac1/Pla2g3/Il10/C1qtnf3/Edn1/Cltrn/Galr1/Avp	21
GO:0043270	BP	GO:0043270	positive regulation of ion transport	19/383	342/18303	0.000116194	0.00885298	0.00721651	Drd2/Rgs9/Pla2r1/P2ry2/Kcnmb1/Adora2a/Pcp4/Pla2g3/Drd1/Gjc2/Edn1/Cxcl11/Cltrn/Avp/Cxcl10/Serpine1/Cxcl1/Kcne3/Ccl2	19
GO:0071216	BP	GO:0071216	cellular response to biotic stimulus	19/383	342/18303	0.000116194	0.00885298	0.00721651	Mir345/Fzd5/Tnfsf4/P2ry2/Mir24-2/Il10/Entpd1/Nfkbia/Tlr5/Igfbpl1/Cxcl11/Csf3/Cxcl10/Cxcl3/Serpine1/Cxcl1/NEWGENE_1565644/Icam1/Ccl2	19
GO:0071316	BP	GO:0071316	cellular response to nicotine	4/383	13/18303	0.000116198	0.00885298	0.00721651	Ntrk1/Col2a1/Msx1/Serpine1	4
GO:0071219	BP	GO:0071219	cellular response to molecule of bacterial origin	18/383	315/18303	0.000123168	0.00921022	0.00750771	Mir345/Fzd5/Tnfsf4/P2ry2/Mir24-2/Il10/Entpd1/Nfkbia/Tlr5/Cxcl11/Csf3/Cxcl10/Cxcl3/Serpine1/Cxcl1/NEWGENE_1565644/Icam1/Ccl2	18
GO:1904018	BP	GO:1904018	positive regulation of vasculature development	14/383	208/18303	0.000129248	0.00948918	0.00773511	Isl1/Ntrk1/Anxa1/C3/Gata6/Cyp1b1/Sphk1/Ccn1/Adm/Mir24-2/Il10/Angpt2/Fgf2/Serpine1	14
GO:0061448	BP	GO:0061448	connective tissue development	17/383	290/18303	0.000139376	0.01005	0.00819229	Lox/Adamts12/Mmp13/Cnmd/Rarb/Ccn1/Col2a1/Osr2/Col1a1/Msx1/Loxl2/Lum/Fgf2/Edn1/Timp1/Bmp7/Col10a1	17
GO:0032892	BP	GO:0032892	positive regulation of organic acid transport	7/383	55/18303	0.000142125	0.0100685	0.00820732	Pla2r1/P2ry2/Adora2a/Pla2g3/Edn1/Cltrn/Avp	7
GO:0042471	BP	GO:0042471	ear morphogenesis	11/383	138/18303	0.00015642	0.01089	0.00887703	Cdh23/Col2a1/Osr2/Gas1/Msx1/Dlx5/Slitrk6/Edn1/Grxcr2/Stox1/Tfap2a	11
GO:0002548	BP	GO:0002548	monocyte chemotaxis	7/383	56/18303	0.000159546	0.0109194	0.00890097	Ccl12/Anxa1/Ccr1l1/Cxcl10/Serpine1/Ccl2/Ccl7	7
GO:0008406	BP	GO:0008406	gonad development	18/383	323/18303	0.000168303	0.0113268	0.00923303	Lhx8/Six3/Ntrk1/Mmp13/Nkx2-1/Gata6/Cyp1b1/Spo11/Lepr/Adamts1/Gdnf/Mgst1/Adam2/Tlr5/Lhx9/Tfap2c/Serpine1/Icam1	18
GO:1903034	BP	GO:1903034	regulation of response to wounding	13/383	188/18303	0.000171166	0.0113306	0.00923617	F7/Anxa1/Enpp4/Gp5/Reg3a/Il10/Fgf2/Serping1/Serpine1/Gp1ba/Cldn4/Ccl2/Cldn19	13
GO:0090068	BP	GO:0090068	positive regulation of cell cycle process	16/383	268/18303	0.000176916	0.0114691	0.00934903	Myog/Drd2/Anxa1/Egf/Rpl17/Gata6/Rxfp3/Tgfa/Sphk1/Msx1/Adamts1/Edn1/Opn1mw/E2f8/Stox1/Fam83d	16
GO:0035813	BP	GO:0035813	regulation of renal sodium excretion	5/383	26/18303	0.000178938	0.0114691	0.00934903	Drd2/Adora2a/Tac1/Edn1/Avp	5
GO:0042742	BP	GO:0042742	defense response to bacterium	17/383	298/18303	0.000192763	0.0119213	0.00971766	Wfdc15b/RGD1306474/Tf/Tslp/LOC100364500/Adm/Pglyrp2/Tac1/Il10/Trem3/Lpo/Lypd8/RGD1359449/Tlr5/Mill1/Serpine1/Bcl3	17
GO:0043278	BP	GO:0043278	response to morphine	7/383	58/18303	0.000199571	0.0119213	0.00971766	Drd2/Tac1/Ppp1r1b/Drd1/RT1-Bb/Entpd1/Penk	7
GO:0042098	BP	GO:0042098	T cell proliferation	14/383	217/18303	0.000201266	0.0119213	0.00971766	Ido1/Tnfsf4/Elf4/Anxa1/Spta1/LOC100364500/RT1-Ba/RT1-Db1/Il2ra/RT1-Bb/Crip3/Igfbp2/Btnl2/Il20rb	14
GO:0051346	BP	GO:0051346	negative regulation of hydrolase activity	23/383	479/18303	0.000204374	0.0119213	0.00971766	Wfdc15b/Anxa1/Pla2r1/C3/Adora2a/Tnni3/Sh3rf2/Lepr/LOC689230/Ppp1r1b/Ngp/Tfap2b/Serping1/Timp1/Hspa1b/Avp/Serpine1/Cryaa/Birc3/Serpind1/Klre1/Wfdc6b/Serpinb6b	23
GO:0097529	BP	GO:0097529	myeloid leukocyte migration	14/383	218/18303	0.000211077	0.0119213	0.00971766	Ccl12/Cd177/Anxa1/Ccr1l1/Tafa4/Trem3/Edn1/Cxcl11/Cxcl10/Cxcl3/Serpine1/Cxcl1/Ccl2/Ccl7	14
GO:0045137	BP	GO:0045137	development of primary sexual characteristics	18/383	329/18303	0.00021109	0.0119213	0.00971766	Lhx8/Six3/Ntrk1/Mmp13/Nkx2-1/Gata6/Cyp1b1/Spo11/Lepr/Adamts1/Gdnf/Mgst1/Adam2/Tlr5/Lhx9/Tfap2c/Serpine1/Icam1	18
GO:0030593	BP	GO:0030593	neutrophil chemotaxis	9/383	98/18303	0.000213771	0.0119213	0.00971766	Ccl12/Trem3/Edn1/Cxcl11/Cxcl10/Cxcl3/Cxcl1/Ccl2/Ccl7	9
GO:0035815	BP	GO:0035815	positive regulation of renal sodium excretion	4/383	15/18303	0.000214588	0.0119213	0.00971766	Drd2/Adora2a/Tac1/Edn1	4
GO:0032649	BP	GO:0032649	regulation of interferon-gamma production	10/383	120/18303	0.000215474	0.0119213	0.00971766	Isl1/Fzd5/Tnfsf4/LOC100364500/RT1-Db1/Pglyrp2/Il10/Il20rb/Klre1/Bcl3	10
GO:0060713	BP	GO:0060713	labyrinthine layer morphogenesis	5/383	27/18303	0.000215863	0.0119213	0.00971766	Fzd5/Ccn1/Adm/Il10/Bmp7	5
GO:0050866	BP	GO:0050866	negative regulation of cell activation	14/383	219/18303	0.000221297	0.0119213	0.00971766	Ido1/Tnfsf4/Anxa1/Tbc1d10c/Adora2a/RT1-Ba/Gp5/RT1-Db1/Pglyrp2/Il10/Il2ra/RT1-Bb/Mill1/Il20rb	14
GO:0055078	BP	GO:0055078	sodium ion homeostasis	7/383	59/18303	0.00022242	0.0119213	0.00971766	Drd2/Adora2a/Slc12a1/Tac1/Tfap2b/Edn1/Avp	7
GO:0051047	BP	GO:0051047	positive regulation of secretion	22/383	451/18303	0.000224874	0.0119213	0.00971766	Isl1/Cd177/Cckar/Fgfr4/Tnfsf4/Drd2/Pla2r1/Mmp13/P2ry2/Sphk1/Adora2a/Pcp4/RT1-Db1/Lepr/Tac1/Pla2g3/Il10/C1qtnf3/Edn1/Cltrn/Galr1/Avp	22
GO:0009612	BP	GO:0009612	response to mechanical stimulus	18/383	331/18303	0.000227325	0.0119213	0.00971766	Ntrk1/Drd2/Mmp13/Sftpc/Col2a1/Col1a1/Junb/Slitrk6/Angpt2/Entpd1/Col3a1/Edn1/Nfkbia/Tlr5/Igfbp2/Cxcl10/Serpine1/Ccl2	18
GO:0071222	BP	GO:0071222	cellular response to lipopolysaccharide	17/383	304/18303	0.000243759	0.0125104	0.0101978	Mir345/Tnfsf4/P2ry2/Mir24-2/Il10/Entpd1/Nfkbia/Tlr5/Cxcl11/Csf3/Cxcl10/Cxcl3/Serpine1/Cxcl1/NEWGENE_1565644/Icam1/Ccl2	17
GO:0014072	BP	GO:0014072	response to isoquinoline alkaloid	7/383	60/18303	0.000247332	0.0125104	0.0101978	Drd2/Tac1/Ppp1r1b/Drd1/RT1-Bb/Entpd1/Penk	7
GO:0070555	BP	GO:0070555	response to interleukin-1	12/383	170/18303	0.000249979	0.0125104	0.0101978	Ccl12/Anxa1/Adamts12/P2ry2/Sphk1/St18/Edn1/Sele/Serpine1/Icam1/Ccl2/Ccl7	12
GO:1903039	BP	GO:1903039	positive regulation of leukocyte cell-cell adhesion	14/383	222/18303	0.000254555	0.0125104	0.0101978	Tnfsf4/Anxa1/Spta1/LOC100364500/RT1-Ba/Skap1/Il2ra/RT1-Bb/Fut4/Igfbp2/Btnl2/Sele/Icam1/Ccl2	14
GO:0035812	BP	GO:0035812	renal sodium excretion	5/383	28/18303	0.000258313	0.0125104	0.0101978	Drd2/Adora2a/Tac1/Edn1/Avp	5
GO:0048596	BP	GO:0048596	embryonic camera-type eye morphogenesis	5/383	28/18303	0.000258313	0.0125104	0.0101978	Six3/Fzd5/Bmp7/Cryaa/Tfap2a	5
GO:0070661	BP	GO:0070661	leukocyte proliferation	18/383	335/18303	0.000263097	0.0125104	0.0101978	Ido1/Ccl12/Tnfsf4/Elf4/Anxa1/Spta1/LOC100364500/RT1-Ba/RT1-Db1/Tac1/Il10/Il2ra/RT1-Bb/Crip3/Igfbp2/Btnl2/Il20rb/Gapt	18
GO:1990266	BP	GO:1990266	neutrophil migration	10/383	123/18303	0.000263522	0.0125104	0.0101978	Ccl12/Cd177/Trem3/Edn1/Cxcl11/Cxcl10/Cxcl3/Cxcl1/Ccl2/Ccl7	10
GO:0002443	BP	GO:0002443	leukocyte mediated immunity	20/383	395/18303	0.000266441	0.0125104	0.0101978	Cd177/Fzd5/Tnfsf4/C3/LOC100364500/RT1-Db1/Pla2g3/Trem3/RT1-A2/RT1-Bb/Mill1/Serping1/Il20rb/Hspa1b/Cxcl1/Gapt/Klre1/Bcl3/Icam1/Ccl2	20
GO:0002695	BP	GO:0002695	negative regulation of leukocyte activation	13/383	197/18303	0.000270951	0.0125758	0.0102512	Ido1/Tnfsf4/Anxa1/Tbc1d10c/Adora2a/RT1-Ba/RT1-Db1/Pglyrp2/Il10/Il2ra/RT1-Bb/Mill1/Il20rb	13
GO:0090303	BP	GO:0090303	positive regulation of wound healing	7/383	61/18303	0.000274441	0.0125931	0.0102653	F7/Anxa1/Enpp4/Reg3a/Serpine1/Cldn4/Ccl2	7
GO:0035810	BP	GO:0035810	positive regulation of urine volume	4/383	16/18303	0.000281412	0.0127679	0.0104077	Drd2/Adora2a/Tfap2b/Edn1	4
GO:0046887	BP	GO:0046887	positive regulation of hormone secretion	12/383	173/18303	0.000293672	0.0130835	0.010665	Isl1/Cckar/Fgfr4/Drd2/RT1-Db1/Lepr/Tac1/Pla2g3/C1qtnf3/Edn1/Cltrn/Galr1	12
GO:0046651	BP	GO:0046651	lymphocyte proliferation	17/383	309/18303	0.000294848	0.0130835	0.010665	Ido1/Tnfsf4/Elf4/Anxa1/Spta1/LOC100364500/RT1-Ba/RT1-Db1/Tac1/Il10/Il2ra/RT1-Bb/Crip3/Igfbp2/Btnl2/Il20rb/Gapt	17
GO:0071621	BP	GO:0071621	granulocyte chemotaxis	10/383	125/18303	0.000300295	0.0131803	0.0107439	Ccl12/Anxa1/Trem3/Edn1/Cxcl11/Cxcl10/Cxcl3/Cxcl1/Ccl2/Ccl7	10
GO:0001666	BP	GO:0001666	response to hypoxia	21/383	430/18303	0.000306189	0.0132945	0.010837	Aqp3/F7/Tf/Drd2/Eln/Mmp13/Kcnmb1/Gata6/Adm/Lepr/Drd1/Loxl2/Angpt2/Edn1/Penk/Serpine1/Cryaa/Stox1/Icam1/Hif3a/Ccl2	21
GO:0007218	BP	GO:0007218	neuropeptide signaling pathway	9/383	103/18303	0.000311141	0.0133658	0.0108951	Gpr1/Ecel1/Rxfp3/Tac1/Nts/Penk/Galr1/Npbwr1/Pyy	9
GO:0070371	BP	GO:0070371	ERK1 and ERK2 cascade	18/383	340/18303	0.00031464	0.0133738	0.0109017	Ccl12/Ntrk1/Fgfr4/Tf/Drd2/Egf/C3/Tbc1d10c/Ccn1/RT1-Db1/Atf3/C1qtnf3/Fgf2/Avp/Icam1/Ccl2/Ccl7/Fam83d	18
GO:0014074	BP	GO:0014074	response to purine-containing compound	14/383	227/18303	0.000319548	0.013441	0.0109564	Gpd1/Tf/P2ry2/Gata6/Cyp1b1/Sphk1/Adora2a/Sftpc/Col1a1/Junb/Entpd1/Penk/Serpine1/Ccl2	14
GO:0070838	BP	GO:0070838	divalent metal ion transport	23/383	495/18303	0.000326456	0.0135876	0.011076	Ccl12/Cckar/Drd2/Rgs9/Egf/Grin3b/Nipal1/Adora2a/Cdh23/Trpm5/Drd1/Fgf2/Cacng1/Gjc2/Catsper3/Cxcl11/Hrc/Cxcl10/Serpine1/Kcne3/Icam1/Trpm6/Ccl2	23
GO:0032943	BP	GO:0032943	mononuclear cell proliferation	17/383	312/18303	0.000329764	0.0135876	0.011076	Ido1/Tnfsf4/Elf4/Anxa1/Spta1/LOC100364500/RT1-Ba/RT1-Db1/Tac1/Il10/Il2ra/RT1-Bb/Crip3/Igfbp2/Btnl2/Il20rb/Gapt	17
GO:0031348	BP	GO:0031348	negative regulation of defense response	14/383	228/18303	0.000334125	0.0136282	0.0111091	Isl1/Drd2/Aoah/Adora2a/LOC100364500/RT1-Db1/Il10/Il2ra/C1qtnf3/Mill1/Serping1/Il20rb/Klre1/Tnfaip6	14
GO:0010951	BP	GO:0010951	negative regulation of endopeptidase activity	16/383	285/18303	0.000353049	0.0137883	0.0112396	Wfdc15b/C3/Adora2a/LOC689230/Ngp/Tfap2b/Serping1/Timp1/Hspa1b/Avp/Serpine1/Cryaa/Birc3/Serpind1/Wfdc6b/Serpinb6b	16
GO:0032355	BP	GO:0032355	response to estradiol	15/383	257/18303	0.00035629	0.0137883	0.0112396	F7/Myog/Rgs9/Anxa1/C3/Cyp1b1/Col1a1/Il10/Drd1/Nts/Penk/Igfbp2/Bmp7/Cxcl1/Ccl2	15
GO:0070663	BP	GO:0070663	regulation of leukocyte proliferation	15/383	257/18303	0.00035629	0.0137883	0.0112396	Ido1/Ccl12/Tnfsf4/Anxa1/Spta1/LOC100364500/RT1-Ba/RT1-Db1/Tac1/Il10/Il2ra/RT1-Bb/Igfbp2/Btnl2/Il20rb	15
GO:0001516	BP	GO:0001516	prostaglandin biosynthetic process	5/383	30/18303	0.00036191	0.0137883	0.0112396	Anxa1/Sphk1/Pla2g3/Edn1/Avp	5
GO:0035809	BP	GO:0035809	regulation of urine volume	5/383	30/18303	0.00036191	0.0137883	0.0112396	Drd2/Adora2a/Adm/Tfap2b/Edn1	5
GO:0046457	BP	GO:0046457	prostanoid biosynthetic process	5/383	30/18303	0.00036191	0.0137883	0.0112396	Anxa1/Sphk1/Pla2g3/Edn1/Avp	5
GO:0019886	BP	GO:0019886	antigen processing and presentation of exogenous peptide antigen via MHC class II	4/383	17/18303	0.000361952	0.0137883	0.0112396	RT1-DOa/RT1-Ba/RT1-Db1/RT1-Bb	4
GO:0032370	BP	GO:0032370	positive regulation of lipid transport	8/383	84/18303	0.000372636	0.0140626	0.0114632	Pla2r1/P2ry2/Tac1/Pla2g3/Edn1/Nfkbia/Galr1/Ldlrap1	8
GO:1905954	BP	GO:1905954	positive regulation of lipid localization	9/383	106/18303	0.000385404	0.0144098	0.0117462	Pla2r1/C3/P2ry2/Tac1/Pla2g3/Edn1/Nfkbia/Galr1/Ldlrap1	9
GO:0097530	BP	GO:0097530	granulocyte migration	11/383	154/18303	0.000405925	0.0150378	0.0122581	Ccl12/Cd177/Anxa1/Trem3/Edn1/Cxcl11/Cxcl10/Cxcl3/Cxcl1/Ccl2/Ccl7	11
GO:0002683	BP	GO:0002683	negative regulation of immune system process	22/383	472/18303	0.00042008	0.0151449	0.0123453	Ido1/Tnfsf4/Drd2/Anxa1/RT1-DOa/Tbc1d10c/Adora2a/LOC100364500/RT1-Ba/RT1-Db1/Pglyrp2/Il10/Il2ra/RT1-Bb/Col3a1/Nfkbia/Mill1/Serping1/Btnl2/Il20rb/Klre1/Ccl2	22
GO:0042129	BP	GO:0042129	regulation of T cell proliferation	12/383	180/18303	0.000421432	0.0151449	0.0123453	Ido1/Tnfsf4/Anxa1/Spta1/LOC100364500/RT1-Ba/RT1-Db1/Il2ra/RT1-Bb/Igfbp2/Btnl2/Il20rb	12
GO:0002478	BP	GO:0002478	antigen processing and presentation of exogenous peptide antigen	5/383	31/18303	0.000424168	0.0151449	0.0123453	RT1-DOa/LOC100364500/RT1-Ba/RT1-Db1/RT1-Bb	5
GO:0060669	BP	GO:0060669	embryonic placenta morphogenesis	5/383	31/18303	0.000424168	0.0151449	0.0123453	Fzd5/Ccn1/Adm/Il10/Bmp7	5
GO:0051924	BP	GO:0051924	regulation of calcium ion transport	16/383	290/18303	0.000427567	0.0151449	0.0123453	Cckar/Drd2/Rgs9/Egf/Grin3b/Adora2a/Drd1/Cacng1/Gjc2/Cxcl11/Hrc/Cxcl10/Serpine1/Kcne3/Icam1/Ccl2	16
GO:0010466	BP	GO:0010466	negative regulation of peptidase activity	16/383	291/18303	0.000443992	0.0155899	0.0127081	Wfdc15b/C3/Adora2a/LOC689230/Ngp/Tfap2b/Serping1/Timp1/Hspa1b/Avp/Serpine1/Cryaa/Birc3/Serpind1/Wfdc6b/Serpinb6b	16
GO:0001958	BP	GO:0001958	endochondral ossification	5/383	32/18303	0.000494171	0.0169107	0.0137848	Mmp13/Col2a1/Col1a1/Dlx5/Col10a1	5
GO:0036075	BP	GO:0036075	replacement ossification	5/383	32/18303	0.000494171	0.0169107	0.0137848	Mmp13/Col2a1/Col1a1/Dlx5/Col10a1	5
GO:0044062	BP	GO:0044062	regulation of excretion	5/383	32/18303	0.000494171	0.0169107	0.0137848	Drd2/Adora2a/Tac1/Edn1/Avp	5
GO:0060349	BP	GO:0060349	bone morphogenesis	9/383	110/18303	0.00050658	0.0171897	0.0140122	Mmp13/Rarb/Col2a1/Osr2/Col1a1/Msx1/Dlx5/Tfap2a/Col10a1	9
GO:0050670	BP	GO:0050670	regulation of lymphocyte proliferation	14/383	238/18303	0.000514087	0.017299	0.0141013	Ido1/Tnfsf4/Anxa1/Spta1/LOC100364500/RT1-Ba/RT1-Db1/Tac1/Il10/Il2ra/RT1-Bb/Igfbp2/Btnl2/Il20rb	14
GO:0006816	BP	GO:0006816	calcium ion transport	21/383	448/18303	0.00052497	0.0174689	0.0142398	Ccl12/Cckar/Drd2/Rgs9/Egf/Grin3b/Adora2a/Cdh23/Trpm5/Drd1/Fgf2/Cacng1/Gjc2/Catsper3/Cxcl11/Hrc/Cxcl10/Serpine1/Kcne3/Icam1/Ccl2	21
GO:0021983	BP	GO:0021983	pituitary gland development	6/383	49/18303	0.000527992	0.0174689	0.0142398	Six3/Isl1/Drd2/Nkx2-1/Msx1/Fgf2	6
GO:0002687	BP	GO:0002687	positive regulation of leukocyte migration	11/383	159/18303	0.000532115	0.0174689	0.0142398	F7/Ccl12/Ccr1l1/Fut4/Edn1/Sele/Cxcl10/Serpine1/Icam1/Ccl2/Ccl7	11
GO:0007548	BP	GO:0007548	sex differentiation	19/383	387/18303	0.000550128	0.0177713	0.0144863	Lhx8/Six3/Ntrk1/Mmp13/Nkx2-1/Gata6/Cyp1b1/Spo11/Lepr/Adamts1/Gdnf/Mgst1/Adam2/Tlr5/Lhx9/Tfap2c/Serpine1/Dmrtc1c1/Icam1	19
GO:0019221	BP	GO:0019221	cytokine-mediated signaling pathway	19/383	387/18303	0.000550128	0.0177713	0.0144863	Ccl12/Tslp/Ccr1l1/Sphk1/St18/Ccrl2/Lepr/Il2ra/Nfkbia/Cxcl11/Il20ra/Il20rb/Hspa1b/Ccr9/Cxcl10/Cxcl3/Cxcl1/Ccl2/Ccl7	19
GO:0022409	BP	GO:0022409	positive regulation of cell-cell adhesion	15/383	269/18303	0.000574525	0.0181727	0.0148135	Tnfsf4/Anxa1/Spta1/LOC100364500/RT1-Ba/Skap1/Il2ra/RT1-Bb/Fut4/Igfbp2/Bmp7/Btnl2/Sele/Icam1/Ccl2	15
GO:0001763	BP	GO:0001763	morphogenesis of a branching structure	14/383	241/18303	0.00058201	0.0181727	0.0148135	Tdgf1/Fzd5/Drd2/Egf/Nkx2-1/Adm/Il10/Gdnf/Fgf2/Edn1/Ermn/Bmp7/Tfap2c/Lama1	14
GO:0032944	BP	GO:0032944	regulation of mononuclear cell proliferation	14/383	241/18303	0.00058201	0.0181727	0.0148135	Ido1/Tnfsf4/Anxa1/Spta1/LOC100364500/RT1-Ba/RT1-Db1/Tac1/Il10/Il2ra/RT1-Bb/Igfbp2/Btnl2/Il20rb	14
GO:0032609	BP	GO:0032609	interferon-gamma production	10/383	136/18303	0.000587817	0.0181727	0.0148135	Isl1/Fzd5/Tnfsf4/LOC100364500/RT1-Db1/Pglyrp2/Il10/Il20rb/Klre1/Bcl3	10
GO:0042755	BP	GO:0042755	eating behavior	6/383	50/18303	0.000589557	0.0181727	0.0148135	Cckar/Adora2a/Lepr/Gfral/Drd1/Pyy	6
GO:2001239	BP	GO:2001239	regulation of extrinsic apoptotic signaling pathway in absence of ligand	6/383	50/18303	0.000589557	0.0181727	0.0148135	Srpx/Col2a1/Gas1/Gfral/Gdnf/Hspa1b	6
GO:0046942	BP	GO:0046942	carboxylic acid transport	18/383	359/18303	0.000598929	0.0183218	0.014935	Drd2/Anxa1/Slc16a11/Pla2r1/Slc25a13/Slc6a12/P2ry2/Adora2a/Slc13a3/Pla2g3/Slc22a2/Edn1/Slc10a4/Slc22a6/Cltrn/RGD1305807/Avp/Slc5a12	18
GO:0015849	BP	GO:0015849	organic acid transport	18/383	363/18303	0.000681139	0.02068	0.0168573	Drd2/Anxa1/Slc16a11/Pla2r1/Slc25a13/Slc6a12/P2ry2/Adora2a/Slc13a3/Pla2g3/Slc22a2/Edn1/Slc10a4/Slc22a6/Cltrn/RGD1305807/Avp/Slc5a12	18
GO:0002698	BP	GO:0002698	negative regulation of immune effector process	10/383	139/18303	0.000697129	0.0208616	0.0170054	Tnfsf4/Anxa1/LOC100364500/Pglyrp2/Il10/Il2ra/Mill1/Serping1/Il20rb/Klre1	10
GO:0048880	BP	GO:0048880	sensory system development	21/383	458/18303	0.000697455	0.0208616	0.0170054	Six3/Isl1/Fzd5/Drd2/C3/Cyp1b1/Rarb/Osr2/Gas1/Mir24-2/Slitrk6/Myom2/Gdnf/Tfap2b/Fgf2/Bmp7/Cryaa/Lctl/Lama1/Tfap2a/B9d1	21
GO:0032941	BP	GO:0032941	secretion by tissue	6/383	52/18303	0.000729289	0.0216535	0.0176508	Cckar/Mmp13/P2ry2/Tac1/Jhy/Agr2	6
GO:1903793	BP	GO:1903793	positive regulation of anion transport	7/383	72/18303	0.000761463	0.0223113	0.0181871	Pla2r1/P2ry2/Adora2a/Pla2g3/Edn1/Cltrn/Avp	7
GO:0010469	BP	GO:0010469	regulation of signaling receptor activity	11/383	166/18303	0.000762496	0.0223113	0.0181871	Slurp1/Rgs9/Egf/Tafa4/Tgfa/Il10/Pcsk9/Serpine1/NEWGENE_1565644/Ccl2/Dkk2	11
GO:0032368	BP	GO:0032368	regulation of lipid transport	10/383	141/18303	0.00077892	0.0224555	0.0183046	Pla2r1/Egf/P2ry2/Tac1/Pla2g3/Edn1/Nfkbia/Pcsk9/Galr1/Ldlrap1	10
GO:0036293	BP	GO:0036293	response to decreased oxygen levels	21/383	462/18303	0.0007791	0.0224555	0.0183046	Aqp3/F7/Tf/Drd2/Eln/Mmp13/Kcnmb1/Gata6/Adm/Lepr/Drd1/Loxl2/Angpt2/Edn1/Penk/Serpine1/Cryaa/Stox1/Icam1/Hif3a/Ccl2	21
GO:0046683	BP	GO:0046683	response to organophosphorus	12/383	193/18303	0.000784108	0.0224555	0.0183046	Gpd1/Tf/Gata6/Cyp1b1/Sphk1/Sftpc/Col1a1/Junb/Entpd1/Penk/Serpine1/Ccl2	12
GO:0048259	BP	GO:0048259	regulation of receptor-mediated endocytosis	9/383	117/18303	0.000793065	0.0225043	0.0183444	Tf/Drd2/Egf/C3/Rspo1/Pcsk9/Sele/Serpine1/Ldlrap1	9
GO:0090092	BP	GO:0090092	regulation of transmembrane receptor protein serine/threonine kinase signaling pathway	14/383	249/18303	0.000801458	0.0225043	0.0183444	Tdgf1/Lox/Pbld1/Nkx2-1/Gata6/Ccn1/Msx1/Tfap2b/Bmp7/Hspa1b/Dact2/Inhbe/Inhbc/Hjv	14
GO:0032309	BP	GO:0032309	icosanoid secretion	6/383	53/18303	0.000808105	0.0225043	0.0183444	Drd2/Anxa1/Pla2r1/P2ry2/Pla2g3/Edn1	6
GO:0048247	BP	GO:0048247	lymphocyte chemotaxis	6/383	53/18303	0.000808105	0.0225043	0.0183444	Ccl12/Cxcl11/Cxcl10/Klre1/Ccl2/Ccl7	6
GO:0071549	BP	GO:0071549	cellular response to dexamethasone stimulus	7/383	73/18303	0.00082735	0.0228825	0.0186527	Eln/Nts/Gdnf/RT1-Bb/Serpine1/Icam1/Ccl2	7
GO:0043010	BP	GO:0043010	camera-type eye development	19/383	401/18303	0.000842174	0.0229032	0.0186696	Six3/Fzd5/Drd2/Cyp1b1/Rarb/Osr2/Gas1/Mir24-2/Slitrk6/Myom2/Gdnf/Tfap2b/Fgf2/Bmp7/Cryaa/Lctl/Lama1/Tfap2a/B9d1	19
GO:0007584	BP	GO:0007584	response to nutrient	16/383	309/18303	0.000847119	0.0229032	0.0186696	F7/Cckar/Eln/Cyp1b1/Tshb/Sftpc/Col2a1/Col1a1/Lepr/Havcr1/Adamts1/Penk/Igfbp2/Bmp7/Cxcl10/Ccl2	16
GO:0032305	BP	GO:0032305	positive regulation of icosanoid secretion	4/383	21/18303	0.000851922	0.0229032	0.0186696	Pla2r1/P2ry2/Pla2g3/Edn1	4
GO:0098868	BP	GO:0098868	bone growth	5/383	36/18303	0.000863878	0.0229032	0.0186696	Mmp13/Rarb/Col2a1/Lepr/Ostn	5
GO:1901099	BP	GO:1901099	negative regulation of signal transduction in absence of ligand	5/383	36/18303	0.000863878	0.0229032	0.0186696	Col2a1/Gas1/Gfral/Gdnf/Hspa1b	5
GO:2001240	BP	GO:2001240	negative regulation of extrinsic apoptotic signaling pathway in absence of ligand	5/383	36/18303	0.000863878	0.0229032	0.0186696	Col2a1/Gas1/Gfral/Gdnf/Hspa1b	5
GO:0007189	BP	GO:0007189	adenylate cyclase-activating G protein-coupled receptor signaling pathway	10/383	143/18303	0.00086845	0.0229032	0.0186696	Drd2/Adora2a/Adm/Gpr6/Drd1/S1pr5/Cxcl11/Gpr101/Galr1/Cxcl10	10
GO:0022407	BP	GO:0022407	regulation of cell-cell adhesion	20/383	434/18303	0.000873475	0.0229032	0.0186696	Ido1/Tnfsf4/Anxa1/Adora2a/Spta1/LOC100364500/RT1-Ba/RT1-Db1/Il10/Skap1/Il2ra/RT1-Bb/Fut4/Igfbp2/Bmp7/Btnl2/Il20rb/Sele/Icam1/Ccl2	20
GO:0003376	BP	GO:0003376	sphingosine-1-phosphate receptor signaling pathway	3/383	10/18303	0.000977917	0.0254166	0.0207184	Sphk1/Gpr6/S1pr5	3
GO:0019884	BP	GO:0019884	antigen processing and presentation of exogenous antigen	5/383	37/18303	0.000981921	0.0254166	0.0207184	RT1-DOa/LOC100364500/RT1-Ba/RT1-Db1/RT1-Bb	5
GO:0045787	BP	GO:0045787	positive regulation of cell cycle	18/383	375/18303	0.000988507	0.0254241	0.0207245	Myog/Drd2/Anxa1/Egf/Rpl17/Gata6/Rxfp3/Tgfa/Sphk1/Msx1/Il10/Adamts1/Edn1/Opn1mw/E2f8/Stox1/Fam83d/LOC103692976	18
GO:0002685	BP	GO:0002685	regulation of leukocyte migration	13/383	227/18303	0.00103169	0.0263669	0.021493	F7/Ccl12/Anxa1/Ccr1l1/Fut4/Edn1/Sele/Cxcl10/Serpine1/Klre1/Icam1/Ccl2/Ccl7	13
GO:0070664	BP	GO:0070664	negative regulation of leukocyte proliferation	8/383	98/18303	0.00104465	0.0265301	0.021626	Ido1/Ccl12/RT1-Ba/RT1-Db1/Il10/Il2ra/RT1-Bb/Il20rb	8
GO:0008584	BP	GO:0008584	male gonad development	12/383	200/18303	0.0010691	0.0269815	0.021994	Ntrk1/Nkx2-1/Gata6/Cyp1b1/Lepr/Gdnf/Mgst1/Adam2/Tlr5/Lhx9/Tfap2c/Icam1	12
GO:0032689	BP	GO:0032689	negative regulation of interferon-gamma production	5/383	38/18303	0.00111153	0.0276153	0.0225106	Tnfsf4/RT1-Db1/Pglyrp2/Il10/Il20rb	5
GO:0046546	BP	GO:0046546	development of primary male sexual characteristics	12/383	201/18303	0.00111608	0.0276153	0.0225106	Ntrk1/Nkx2-1/Gata6/Cyp1b1/Lepr/Gdnf/Mgst1/Adam2/Tlr5/Lhx9/Tfap2c/Icam1	12
GO:0035107	BP	GO:0035107	appendage morphogenesis	11/383	174/18303	0.00112157	0.0276153	0.0225106	Mmp13/Rarb/Col2a1/Osr2/Gas1/Msx1/Dlx5/Tfap2b/Bmp7/Tfap2a/B9d1	11
GO:0035108	BP	GO:0035108	limb morphogenesis	11/383	174/18303	0.00112157	0.0276153	0.0225106	Mmp13/Rarb/Col2a1/Osr2/Gas1/Msx1/Dlx5/Tfap2b/Bmp7/Tfap2a/B9d1	11
GO:0010959	BP	GO:0010959	regulation of metal ion transport	20/383	444/18303	0.00115124	0.028174	0.0229661	Cckar/Tf/Drd2/Rgs9/Egf/Grin3b/Kcnmb1/Adora2a/Drd1/Cacng1/Gjc2/Pcsk9/Cxcl11/Hrc/Cxcl10/Serpine1/Cxcl1/Kcne3/Icam1/Ccl2	20
GO:0070372	BP	GO:0070372	regulation of ERK1 and ERK2 cascade	16/383	319/18303	0.00118303	0.0287506	0.0234361	Ccl12/Ntrk1/Fgfr4/Drd2/Egf/C3/Tbc1d10c/Ccn1/RT1-Db1/Atf3/C1qtnf3/Fgf2/Icam1/Ccl2/Ccl7/Fam83d	16
GO:0032526	BP	GO:0032526	response to retinoic acid	10/383	149/18303	0.00118904	0.0287506	0.0234361	Aqp3/Myog/Eln/Sftpc/Col2a1/Col1a1/Drd1/Igfbp2/Ptk6/Ccl2	10
GO:0002495	BP	GO:0002495	antigen processing and presentation of peptide antigen via MHC class II	4/383	23/18303	0.00121951	0.0288123	0.0234864	RT1-DOa/RT1-Ba/RT1-Db1/RT1-Bb	4
GO:0048485	BP	GO:0048485	sympathetic nervous system development	4/383	23/18303	0.00121951	0.0288123	0.0234864	Ntrk1/Gdnf/Tfap2b/Tfap2a	4
GO:0090026	BP	GO:0090026	positive regulation of monocyte chemotaxis	4/383	23/18303	0.00121951	0.0288123	0.0234864	Ccr1l1/Cxcl10/Serpine1/Ccl2	4
GO:0038034	BP	GO:0038034	signal transduction in absence of ligand	7/383	78/18303	0.00122727	0.0288123	0.0234864	Srpx/Col2a1/Gas1/Gfral/Gdnf/Hspa1b/Bcl2a1	7
GO:0097192	BP	GO:0097192	extrinsic apoptotic signaling pathway in absence of ligand	7/383	78/18303	0.00122727	0.0288123	0.0234864	Srpx/Col2a1/Gas1/Gfral/Gdnf/Hspa1b/Bcl2a1	7
GO:0002065	BP	GO:0002065	columnar/cuboidal epithelial cell differentiation	10/383	150/18303	0.00125083	0.0290526	0.0236823	Gata6/Rarb/Cdh23/Slitrk6/Fgf2/Grxcr2/Serpine1/Ptk6/Agr2/B9d1	10
GO:0050868	BP	GO:0050868	negative regulation of T cell activation	9/383	125/18303	0.00126927	0.0290526	0.0236823	Ido1/Tnfsf4/Anxa1/Adora2a/RT1-Ba/RT1-Db1/Il2ra/RT1-Bb/Il20rb	9
GO:0033273	BP	GO:0033273	response to vitamin	11/383	177/18303	0.00128788	0.0290526	0.0236823	F7/Eln/Tshb/Sftpc/Col2a1/Col1a1/Adamts1/Penk/Bmp7/Cxcl10/Ccl2	11
GO:0052547	BP	GO:0052547	regulation of peptidase activity	21/383	481/18303	0.0012897	0.0290526	0.0236823	Wfdc15b/C3/St18/Adora2a/Ccn1/LOC689230/Pcolce/Ngp/Tfap2b/Slc22a2/Serping1/Timp1/Hspa1b/Avp/Serpine1/Cryaa/Birc3/Serpind1/Cldn4/Wfdc6b/Serpinb6b	21
GO:0006636	BP	GO:0006636	unsaturated fatty acid biosynthetic process	6/383	58/18303	0.00130536	0.0290526	0.0236823	Anxa1/Sphk1/LOC681458/Pla2g3/Edn1/Avp	6
GO:0015872	BP	GO:0015872	dopamine transport	6/383	58/18303	0.00130536	0.0290526	0.0236823	Drd2/Pcp4/Drd1/Gdnf/Slc22a2/Entpd1	6
GO:0071715	BP	GO:0071715	icosanoid transport	6/383	58/18303	0.00130536	0.0290526	0.0236823	Drd2/Anxa1/Pla2r1/P2ry2/Pla2g3/Edn1	6
GO:1901571	BP	GO:1901571	fatty acid derivative transport	6/383	58/18303	0.00130536	0.0290526	0.0236823	Drd2/Anxa1/Pla2r1/P2ry2/Pla2g3/Edn1	6
GO:0045785	BP	GO:0045785	positive regulation of cell adhesion	20/383	449/18303	0.00131644	0.0290526	0.0236823	Tdgf1/Tnfsf4/Anxa1/Spta1/LOC100364500/Ccn1/RT1-Ba/Abi3bp/Skap1/Il2ra/RT1-Bb/Fut4/Igfbp2/Bmp7/Btnl2/Sele/Col26a1/Agr2/Icam1/Ccl2	20
GO:0060430	BP	GO:0060430	lung saccule development	3/383	11/18303	0.00132384	0.0290526	0.0236823	Fgfr4/Nkx2-1/Gata6	3
GO:1903867	BP	GO:1903867	extraembryonic membrane development	3/383	11/18303	0.00132384	0.0290526	0.0236823	Fzd5/Bmp7/E2f8	3
GO:2001280	BP	GO:2001280	positive regulation of unsaturated fatty acid biosynthetic process	3/383	11/18303	0.00132384	0.0290526	0.0236823	Anxa1/Pla2g3/Avp	3
GO:0071774	BP	GO:0071774	response to fibroblast growth factor	9/383	126/18303	0.00134228	0.0292979	0.0238822	Tdgf1/Fgfr4/Eln/Col2a1/Col1a1/Fgf2/Serpine1/Lrit3/Ccl2	9
GO:2001237	BP	GO:2001237	negative regulation of extrinsic apoptotic signaling pathway	8/383	102/18303	0.00135454	0.0294067	0.0239709	Cttn/Col2a1/Gas1/Gfral/Gdnf/Hspa1b/Serpine1/Icam1	8
GO:0002705	BP	GO:0002705	positive regulation of leukocyte mediated immunity	11/383	179/18303	0.00140962	0.0300595	0.024503	Cd177/Fzd5/Tnfsf4/C3/LOC100364500/Pla2g3/RT1-A2/Hspa1b/Cxcl1/Klre1/Ccl2	11
GO:1905952	BP	GO:1905952	regulation of lipid localization	11/383	179/18303	0.00140962	0.0300595	0.024503	Pla2r1/Egf/C3/P2ry2/Tac1/Pla2g3/Edn1/Nfkbia/Pcsk9/Galr1/Ldlrap1	11
GO:0030336	BP	GO:0030336	negative regulation of cell migration	15/383	294/18303	0.00141038	0.0300595	0.024503	Slurp1/Drd2/Pbld1/Nkx2-1/Krt16/Cyp1b1/Drd1/Angpt2/Fgf2/Col3a1/Timp1/Serpine1/Klre1/Ccl2/Cldn19	15
GO:1903036	BP	GO:1903036	positive regulation of response to wounding	7/383	80/18303	0.00142416	0.0300595	0.024503	F7/Anxa1/Enpp4/Reg3a/Serpine1/Cldn4/Ccl2	7
GO:0060711	BP	GO:0060711	labyrinthine layer development	6/383	59/18303	0.00142796	0.0300595	0.024503	Fzd5/Ccn1/Adm/Junb/Il10/Bmp7	6
GO:0042474	BP	GO:0042474	middle ear morphogenesis	4/383	24/18303	0.00143948	0.0300595	0.024503	Osr2/Gas1/Msx1/Edn1	4
GO:1901623	BP	GO:1901623	regulation of lymphocyte chemotaxis	4/383	24/18303	0.00143948	0.0300595	0.024503	Cxcl10/Klre1/Ccl2/Ccl7	4
GO:0001503	BP	GO:0001503	ossification	19/383	420/18303	0.00144484	0.0300595	0.024503	Myog/Lox/Mmp13/P2ry2/Pcp4/Ccn1/LOC100912564/Col2a1/Osr2/Col1a1/Dlx5/Tac1/Junb/Fgf2/Penk/Bmp7/Ostn/Tfap2a/Col10a1	19
GO:0007162	BP	GO:0007162	negative regulation of cell adhesion	15/383	295/18303	0.00145833	0.0300595	0.024503	Ido1/Tnfsf4/Anxa1/Cyp1b1/Adora2a/RT1-Ba/Col1a1/RT1-Db1/Il10/Il2ra/RT1-Bb/Angpt2/Il20rb/Serpine1/Dact2	15
GO:0150063	BP	GO:0150063	visual system development	20/383	453/18303	0.0014628	0.0300595	0.024503	Six3/Fzd5/Drd2/C3/Cyp1b1/Rarb/Osr2/Gas1/Mir24-2/Slitrk6/Myom2/Gdnf/Tfap2b/Fgf2/Bmp7/Cryaa/Lctl/Lama1/Tfap2a/B9d1	20
GO:0071772	BP	GO:0071772	response to BMP	11/383	180/18303	0.00147394	0.0300595	0.024503	Adamts12/Gata6/Ccn1/Col2a1/Mirlet7d/Msx1/Dlx5/Tfap2b/Bmp7/Hjv/Mirlet7f1	11
GO:0071773	BP	GO:0071773	cellular response to BMP stimulus	11/383	180/18303	0.00147394	0.0300595	0.024503	Adamts12/Gata6/Ccn1/Col2a1/Mirlet7d/Msx1/Dlx5/Tfap2b/Bmp7/Hjv/Mirlet7f1	11
GO:0002449	BP	GO:0002449	lymphocyte mediated immunity	15/383	296/18303	0.00150765	0.0305924	0.0249374	Fzd5/Tnfsf4/C3/LOC100364500/RT1-Db1/RT1-A2/RT1-Bb/Mill1/Serping1/Il20rb/Hspa1b/Gapt/Klre1/Bcl3/Icam1	15
GO:0043524	BP	GO:0043524	negative regulation of neuron apoptotic process	11/383	181/18303	0.00154065	0.0311057	0.0253558	Isl1/Ntrk1/Adora2a/Pcp4/Gfral/Pla2g3/Il10/Gdnf/Tfap2b/Tfap2a/Ccl2	11
GO:0032653	BP	GO:0032653	regulation of interleukin-10 production	6/383	60/18303	0.00155914	0.0313224	0.0255325	Ido1/Tnfsf4/Tslp/RT1-Db1/Il20rb/Bcl3	6
GO:0048562	BP	GO:0048562	embryonic organ morphogenesis	16/383	328/18303	0.00157563	0.031362	0.0255648	Six3/Fzd5/Rarb/Cdh23/Col2a1/Osr2/Gas1/Msx1/Dlx5/Slitrk6/Edn1/Grxcr2/Bmp7/Cryaa/Stox1/Tfap2a	16
GO:0031076	BP	GO:0031076	embryonic camera-type eye development	5/383	41/18303	0.00157664	0.031362	0.0255648	Six3/Fzd5/Bmp7/Cryaa/Tfap2a	5
GO:0034341	BP	GO:0034341	response to interferon-gamma	10/383	155/18303	0.0016003	0.0316765	0.0258211	Ccl12/Tdgf1/RT1-Ba/RT1-Db1/RT1-Bb/Edn1/Icam1/Ccl2/Ccl7/Ubd	10
GO:0051249	BP	GO:0051249	regulation of lymphocyte activation	20/383	457/18303	0.00162281	0.0319654	0.0260566	Ido1/Tnfsf4/Anxa1/RT1-DOa/Tbc1d10c/Adora2a/Spta1/LOC100364500/RT1-Ba/RT1-Db1/Pglyrp2/Tac1/Il10/Il2ra/RT1-Bb/Igfbp2/Mill1/Btnl2/Il20rb/Ccl2	20
GO:0002437	BP	GO:0002437	inflammatory response to antigenic stimulus	7/383	82/18303	0.00164487	0.0322427	0.0262826	C3/Ak7/RT1-Db1/Il10/Il2ra/Il20rb/Icam1	7
GO:0002504	BP	GO:0002504	antigen processing and presentation of peptide or polysaccharide antigen via MHC class II	4/383	25/18303	0.00168566	0.0324883	0.0264829	RT1-DOa/RT1-Ba/RT1-Db1/RT1-Bb	4
GO:0007567	BP	GO:0007567	parturition	4/383	25/18303	0.00168566	0.0324883	0.0264829	Mmp13/Edn1/NEWGENE_1565644/Ccl2	4
GO:2000193	BP	GO:2000193	positive regulation of fatty acid transport	4/383	25/18303	0.00168566	0.0324883	0.0264829	Pla2r1/P2ry2/Pla2g3/Edn1	4
GO:0097305	BP	GO:0097305	response to alcohol	20/383	459/18303	0.00170825	0.0324883	0.0264829	F7/Mir93/Ntrk1/Tnfsf4/Drd2/Nkx2-1/Kcnmb1/Cyp1b1/Junb/Adamts1/Drd1/Nts/Nfkbia/Penk/Csf3/Avp/Serpine1/Icam1/Ccl2/Ccl7	20
GO:0045861	BP	GO:0045861	negative regulation of proteolysis	18/383	394/18303	0.00171508	0.0324883	0.0264829	Wfdc15b/C3/Adora2a/Gas1/LOC689230/Il10/Ngp/Tfap2b/Serping1/Timp1/Hspa1b/Avp/Serpine1/Cryaa/Birc3/Serpind1/Wfdc6b/Serpinb6b	18
GO:0072676	BP	GO:0072676	lymphocyte migration	8/383	106/18303	0.00173343	0.0324883	0.0264829	Ccl12/Gpr15/Cxcl11/Cxcl10/Klre1/Icam1/Ccl2/Ccl7	8
GO:0001867	BP	GO:0001867	complement activation, lectin pathway	3/383	12/18303	0.00173786	0.0324883	0.0264829	LOC102553715/Cd69/Serping1	3
GO:0021892	BP	GO:0021892	cerebral cortex GABAergic interneuron differentiation	3/383	12/18303	0.00173786	0.0324883	0.0264829	Drd2/Nkx2-1/Drd1	3
GO:0031392	BP	GO:0031392	regulation of prostaglandin biosynthetic process	3/383	12/18303	0.00173786	0.0324883	0.0264829	Anxa1/Pla2g3/Avp	3
GO:0048251	BP	GO:0048251	elastic fiber assembly	3/383	12/18303	0.00173786	0.0324883	0.0264829	Lox/LOC102553715/Eln	3
GO:0098801	BP	GO:0098801	regulation of renal system process	5/383	42/18303	0.00175943	0.0327401	0.0266881	Drd2/Adora2a/Tac1/Edn1/Avp	5
GO:0002064	BP	GO:0002064	epithelial cell development	14/383	272/18303	0.00185432	0.0343475	0.0279984	Six3/Ntrk1/Cnmd/Hapln2/Rarb/Cdh23/Slitrk6/Grxcr2/LOC108348074/Tfap2c/Cryaa/Dact2/Icam1/Tfap2a	14
GO:0015718	BP	GO:0015718	monocarboxylic acid transport	11/383	186/18303	0.0019123	0.0352598	0.028742	Drd2/Anxa1/Slc16a11/Pla2r1/Slc6a12/P2ry2/Pla2g3/Edn1/Slc10a4/RGD1305807/Slc5a12	11
GO:0007588	BP	GO:0007588	excretion	6/383	63/18303	0.00200806	0.036857	0.030044	Drd2/Adora2a/Slc12a1/Tac1/Edn1/Avp	6
GO:0050818	BP	GO:0050818	regulation of coagulation	7/383	85/18303	0.00202479	0.0369959	0.0301572	F7/Enpp4/Gp5/Serping1/Serpine1/Gp1ba/Procr	7
GO:0003156	BP	GO:0003156	regulation of animal organ formation	5/383	44/18303	0.00217091	0.039052	0.0318333	Isl1/Fgfr4/Gdnf/Fgf2/Bmp7	5
GO:0071295	BP	GO:0071295	cellular response to vitamin	5/383	44/18303	0.00217091	0.039052	0.0318333	Eln/Col2a1/Col1a1/Adamts1/Penk	5
GO:0032613	BP	GO:0032613	interleukin-10 production	6/383	64/18303	0.00217747	0.039052	0.0318333	Ido1/Tnfsf4/Tslp/RT1-Db1/Il20rb/Bcl3	6
GO:0019932	BP	GO:0019932	second-messenger-mediated signaling	20/383	469/18303	0.00219506	0.039052	0.0318333	Drd2/Ccr1l1/Tbc1d10c/Sphk1/Adora2a/Carhsp1/Tnni3/Ccrl2/Slc12a1/Adm/Gpr6/Drd1/Edn1/S1pr5/Cxcl11/Gpr101/Hrc/Ccr9/Galr1/Cxcl10	20
GO:0002697	BP	GO:0002697	regulation of immune effector process	19/383	436/18303	0.00220595	0.039052	0.0318333	Cd177/Fzd5/Tnfsf4/Anxa1/C3/LOC100364500/Pglyrp2/Pla2g3/Il10/Il2ra/RT1-A2/Mill1/Serping1/Il20rb/Hspa1b/Apobec3/Cxcl1/Klre1/Ccl2	19
GO:0060272	BP	GO:0060272	embryonic skeletal joint morphogenesis	3/383	13/18303	0.00222436	0.039052	0.0318333	Col2a1/Osr2/Bmp7	3
GO:0060670	BP	GO:0060670	branching involved in labyrinthine layer morphogenesis	3/383	13/18303	0.00222436	0.039052	0.0318333	Fzd5/Adm/Il10	3
GO:0061140	BP	GO:0061140	lung secretory cell differentiation	3/383	13/18303	0.00222436	0.039052	0.0318333	Nkx2-1/Gata6/Agr2	3
GO:0090520	BP	GO:0090520	sphingolipid mediated signaling pathway	3/383	13/18303	0.00222436	0.039052	0.0318333	Sphk1/Gpr6/S1pr5	3
GO:0002089	BP	GO:0002089	lens morphogenesis in camera-type eye	4/383	27/18303	0.00226287	0.0392166	0.0319674	Six3/Cryaa/Lctl/Tfap2a	4
GO:0014821	BP	GO:0014821	phasic smooth muscle contraction	4/383	27/18303	0.00226287	0.0392166	0.0319674	Drd2/Drd1/Gdnf/Edn1	4
GO:0032303	BP	GO:0032303	regulation of icosanoid secretion	4/383	27/18303	0.00226287	0.0392166	0.0319674	Pla2r1/P2ry2/Pla2g3/Edn1	4
GO:1903038	BP	GO:1903038	negative regulation of leukocyte cell-cell adhesion	9/383	136/18303	0.00227519	0.0392617	0.0320042	Ido1/Tnfsf4/Anxa1/Adora2a/RT1-Ba/RT1-Db1/Il2ra/RT1-Bb/Il20rb	9
GO:0002460	BP	GO:0002460	adaptive immune response based on somatic recombination of immune receptors built from immunoglobulin superfamily domains	15/383	309/18303	0.00228677	0.0392934	0.0320301	Fzd5/Tnfsf4/Anxa1/C3/LOC100364500/RT1-Db1/RT1-A2/RT1-Bb/Mill1/Serping1/Il20rb/Hspa1b/Gapt/Bcl3/Icam1	15
GO:0071674	BP	GO:0071674	mononuclear cell migration	7/383	87/18303	0.00231352	0.0395847	0.0322675	Ccl12/Anxa1/Ccr1l1/Cxcl10/Serpine1/Ccl2/Ccl7	7
GO:0060350	BP	GO:0060350	endochondral bone morphogenesis	6/383	65/18303	0.00235745	0.0400147	0.032618	Mmp13/Rarb/Col2a1/Col1a1/Dlx5/Col10a1	6
GO:2000146	BP	GO:2000146	negative regulation of cell motility	15/383	310/18303	0.00235847	0.0400147	0.032618	Slurp1/Drd2/Pbld1/Nkx2-1/Krt16/Cyp1b1/Drd1/Angpt2/Fgf2/Col3a1/Timp1/Serpine1/Klre1/Ccl2/Cldn19	15
GO:0071347	BP	GO:0071347	cellular response to interleukin-1	9/383	137/18303	0.0023914	0.0404036	0.032935	Ccl12/Adamts12/P2ry2/St18/Edn1/Serpine1/Icam1/Ccl2/Ccl7	9
GO:0002693	BP	GO:0002693	positive regulation of cellular extravasation	4/383	28/18303	0.00259696	0.0432394	0.0352466	Fut4/Sele/Icam1/Ccl2	4
GO:1900120	BP	GO:1900120	regulation of receptor binding	4/383	28/18303	0.00259696	0.0432394	0.0352466	Lox/Il10/Pcsk9/NEWGENE_1565644	4
GO:0051271	BP	GO:0051271	negative regulation of cellular component movement	16/383	345/18303	0.00261808	0.0432394	0.0352466	Slurp1/Drd2/Pbld1/Nkx2-1/Krt16/Cyp1b1/Drd1/Angpt2/Fgf2/Col3a1/Timp1/Serpine1/Klre1/Kcne3/Ccl2/Cldn19	16
GO:0009408	BP	GO:0009408	response to heat	9/383	139/18303	0.00263793	0.0432394	0.0352466	Cetn1/Cckar/Tcim/Mill1/Hspa1b/Cxcl10/Cxcl1/Hspb7/Ccl2	9
GO:0035137	BP	GO:0035137	hindlimb morphogenesis	5/383	46/18303	0.00264838	0.0432394	0.0352466	Mmp13/Rarb/Osr2/Msx1/Tfap2b	5
GO:0042088	BP	GO:0042088	T-helper 1 type immune response	5/383	46/18303	0.00264838	0.0432394	0.0352466	Tnfsf4/Anxa1/RT1-Db1/RT1-Bb/Bcl3	5
GO:1902742	BP	GO:1902742	apoptotic process involved in development	5/383	46/18303	0.00264838	0.0432394	0.0352466	Six3/Fzd5/Ccn1/Bmp7/Cryaa	5
GO:0035270	BP	GO:0035270	endocrine system development	10/383	166/18303	0.00265016	0.0432394	0.0352466	Six3/Isl1/Drd2/Anxa1/Nkx2-1/Gata6/Cyp1b1/Msx1/Fgf2/Nkx6-2	10
GO:0051783	BP	GO:0051783	regulation of nuclear division	11/383	194/18303	0.00265634	0.0432394	0.0352466	Drd2/Egf/Tgfa/Sphk1/Msx1/Edn1/Bmp7/Hspa1b/Bub1b/Hormad1/LOC108348108	11
GO:0090287	BP	GO:0090287	regulation of cellular response to growth factor stimulus	14/383	283/18303	0.00266632	0.0432394	0.0352466	Tdgf1/Lox/Adamts12/Pbld1/Nkx2-1/Cnmd/Gata6/Ccn1/Msx1/Tfap2b/Fgf2/Hspa1b/Lrit3/Hjv	14
GO:0040013	BP	GO:0040013	negative regulation of locomotion	16/383	346/18303	0.00269398	0.0435132	0.0354698	Slurp1/Drd2/Pbld1/Nkx2-1/Krt16/Cyp1b1/Adora2a/Drd1/Angpt2/Fgf2/Col3a1/Timp1/Serpine1/Klre1/Ccl2/Cldn19	16
GO:2001236	BP	GO:2001236	regulation of extrinsic apoptotic signaling pathway	10/383	167/18303	0.00276792	0.0441388	0.0359798	Srpx/Cttn/Col2a1/Gas1/Gfral/Atf3/Gdnf/Hspa1b/Serpine1/Icam1	10
GO:0002821	BP	GO:0002821	positive regulation of adaptive immune response	9/383	140/18303	0.00276852	0.0441388	0.0359798	Fzd5/Tnfsf4/Anxa1/C3/LOC100364500/Skap1/RT1-A2/RT1-Bb/Hspa1b	9
GO:0030432	BP	GO:0030432	peristalsis	3/383	14/18303	0.00278737	0.0441388	0.0359798	Drd2/Drd1/Gdnf	3
GO:0060137	BP	GO:0060137	maternal process involved in parturition	3/383	14/18303	0.00278737	0.0441388	0.0359798	Edn1/NEWGENE_1565644/Ccl2	3
GO:2001279	BP	GO:2001279	regulation of unsaturated fatty acid biosynthetic process	3/383	14/18303	0.00278737	0.0441388	0.0359798	Anxa1/Pla2g3/Avp	3
GO:0051937	BP	GO:0051937	catecholamine transport	7/383	90/18303	0.00280492	0.0442432	0.0360649	Drd2/Adora2a/Pcp4/Drd1/Gdnf/Slc22a2/Entpd1	7
GO:0046883	BP	GO:0046883	regulation of hormone secretion	15/383	316/18303	0.00282896	0.0444488	0.0362325	Isl1/Cckar/Fgfr4/Drd2/Anxa1/RT1-Db1/Lepr/Pde1c/Tac1/Pla2g3/C1qtnf3/Tfap2b/Edn1/Cltrn/Galr1	15
GO:0002696	BP	GO:0002696	positive regulation of leukocyte activation	16/383	348/18303	0.00285127	0.0446257	0.0363767	Cd177/Tnfsf4/Anxa1/Tslp/Spta1/LOC100364500/RT1-Ba/Tac1/Pla2g3/Il10/Havcr1/Il2ra/RT1-Bb/Igfbp2/Btnl2/Ccl2	16
GO:0007626	BP	GO:0007626	locomotory behavior	13/383	255/18303	0.00289039	0.04489	0.0365921	Ido1/Slurp1/Drd2/Nkx2-1/Adora2a/Gng7/Cdh23/Lepr/Ppp1r1b/Slitrk6/Drd1/Penk/Avp	13
GO:0043588	BP	GO:0043588	skin development	13/383	255/18303	0.00289039	0.04489	0.0365921	Anxa1/Krt16/Krt71/Col1a1/Reg3a/Cers3/Tfap2b/Col3a1/Tfap2c/Krt17/Dact2/Cldn4/Tfap2a	13
GO:0010800	BP	GO:0010800	positive regulation of peptidyl-threonine phosphorylation	4/383	29/18303	0.00296338	0.0455208	0.0371063	Egf/Sphk1/Bmp7/Stox1	4
GO:0071677	BP	GO:0071677	positive regulation of mononuclear cell migration	4/383	29/18303	0.00296338	0.0455208	0.0371063	Ccr1l1/Cxcl10/Serpine1/Ccl2	4
GO:0048002	BP	GO:0048002	antigen processing and presentation of peptide antigen	6/383	68/18303	0.00296483	0.0455208	0.0371063	RT1-DOa/LOC100364500/RT1-Ba/RT1-Db1/RT1-A2/RT1-Bb	6
GO:1901215	BP	GO:1901215	negative regulation of neuron death	13/383	256/18303	0.00298899	0.045718	0.0372671	Isl1/Ntrk1/Adora2a/Pcp4/Gfral/Tac1/Pla2g3/Il10/Gdnf/Tfap2b/Csf3/Tfap2a/Ccl2	13
GO:0001654	BP	GO:0001654	eye development	19/383	449/18303	0.00305096	0.0464898	0.0378962	Six3/Fzd5/Drd2/Cyp1b1/Rarb/Osr2/Gas1/Mir24-2/Slitrk6/Myom2/Gdnf/Tfap2b/Fgf2/Bmp7/Cryaa/Lctl/Lama1/Tfap2a/B9d1	19
GO:0070374	BP	GO:0070374	positive regulation of ERK1 and ERK2 cascade	12/383	227/18303	0.00308673	0.046858	0.0381963	Ccl12/Ntrk1/Fgfr4/Drd2/Egf/C3/RT1-Db1/C1qtnf3/Fgf2/Icam1/Ccl2/Ccl7	12
GO:0050672	BP	GO:0050672	negative regulation of lymphocyte proliferation	7/383	92/18303	0.00317447	0.0479522	0.0390883	Ido1/RT1-Ba/RT1-Db1/Il10/Il2ra/RT1-Bb/Il20rb	7
GO:0030104	BP	GO:0030104	water homeostasis	6/383	69/18303	0.00319116	0.0479522	0.0390883	Aqp3/Slc6a12/Krt16/Tfap2b/Avp/Cldn4	6
GO:0071383	BP	GO:0071383	cellular response to steroid hormone stimulus	13/383	258/18303	0.00319444	0.0479522	0.0390883	Isl1/Anxa1/Eln/Cyp1b1/RT1-Ba/Nts/Gdnf/RT1-Bb/Edn1/Bmp7/Serpine1/Icam1/Ccl2	13
GO:0002250	BP	GO:0002250	adaptive immune response	17/383	385/18303	0.00323341	0.0483575	0.0394187	Fzd5/Tnfsf4/Anxa1/C3/LOC100364500/RT1-Ba/RT1-Db1/Skap1/RT1-A2/RT1-Bb/Mill1/Serping1/Il20rb/Hspa1b/Gapt/Bcl3/Icam1	17
GO:0031012	CC	GO:0031012	extracellular matrix	28/394	404/18575	4.46e-08	1.28e-05	1.27e-05	Lox/Tf/LOC102553715/Eln/Adamts12/Mmp13/Hapln2/Ccn1/Col2a1/Abi3bp/Col1a1/Adamts1/Col6a2/Loxl2/Lum/Angpt2/Entpd1/Col3a1/LOC108348074/Timp1/Bmp7/Serpine1/Nid2/Gp1ba/Col26a1/Otol1/Lama1/Col10a1	28
GO:0062023	CC	GO:0062023	collagen-containing extracellular matrix	21/394	246/18575	7.12e-08	1.28e-05	1.27e-05	Tf/LOC102553715/Eln/Col2a1/Abi3bp/Col1a1/Adamts1/Col6a2/Loxl2/Lum/Angpt2/Entpd1/Col3a1/LOC108348074/Timp1/Bmp7/Serpine1/Nid2/Otol1/Lama1/Col10a1	21
GO:0005581	CC	GO:0005581	collagen trimer	11/394	70/18575	2.4e-07	2.88e-05	2.85e-05	C1qtnf6/Lox/Col2a1/Col1a1/Col6a2/Lum/C1qtnf3/Col3a1/LOC108348074/Otol1/Col10a1	11
GO:0098644	CC	GO:0098644	complex of collagen trimers	5/394	18/18575	2.86e-05	0.00226676	0.00224688	Col2a1/Col1a1/Lum/Col3a1/Otol1	5
GO:0009897	CC	GO:0009897	external side of plasma membrane	23/394	417/18575	3.15e-05	0.00226676	0.00224688	Hyal5/Tf/Ermap/Anxa1/Ccr1l1/Itgb6/LOC100364500/RT1-Ba/Ccrl2/RT1-Db1/Lepr/Gfral/Il2ra/RT1-A2/RT1-Bb/Cd69/Mill1/Btnl2/Ccr9/Cxcl10/Gp1ba/Klre1/Icam1	23
GO:0042611	CC	GO:0042611	MHC protein complex	5/394	20/18575	4.99e-05	0.00263087	0.00260779	RT1-DOa/LOC100364500/RT1-Ba/RT1-Db1/RT1-Bb	5
GO:0005583	CC	GO:0005583	fibrillar collagen trimer	4/394	11/18575	5.85e-05	0.00263087	0.00260779	Col2a1/Col1a1/Lum/Col3a1	4
GO:0098643	CC	GO:0098643	banded collagen fibril	4/394	11/18575	5.85e-05	0.00263087	0.00260779	Col2a1/Col1a1/Lum/Col3a1	4
GO:0042613	CC	GO:0042613	MHC class II protein complex	4/394	12/18575	8.62e-05	0.00344918	0.00341892	RT1-DOa/RT1-Ba/RT1-Db1/RT1-Bb	4
GO:0016323	CC	GO:0016323	basolateral plasma membrane	17/394	283/18575	0.000122479	0.00440923	0.00437055	Aqp3/Tf/Anxa1/P2ry2/Tgfa/Lepr/Slc13a3/Lpo/Slc22a2/Entpd1/Slc22a6/Hspa1b/Cldn4/Ldlrap1/Cldn19/Hjv/Slc22a7	17
GO:0005604	CC	GO:0005604	basement membrane	10/394	116/18575	0.000182102	0.0059597	0.00590742	Tf/Col2a1/Adamts1/Loxl2/Entpd1/LOC108348074/Timp1/Nid2/Otol1/Lama1	10
GO:0030545	MF	GO:0030545	receptor regulator activity	35/365	493/17023	5.61e-10	3.22e-07	2.92e-07	Ccl12/Slurp1/Tdgf1/Tnfsf4/Egf/Tslp/Tafa4/Tgfa/Tshb/Adm/Tac1/Il10/Nts/Gdnf/Fgf2/Edn1/Prok1/Ttr/Pcsk9/Penk/Cxcl11/Timp1/Bmp7/Csf3/Avp/Cxcl10/Cxcl3/Cxcl1/Ostn/Inhbe/Pyy/Inhbc/Ccl2/Ccl7/Dkk2	35
GO:0030546	MF	GO:0030546	signaling receptor activator activity	33/365	461/17023	1.46e-09	4.17e-07	3.79e-07	Ccl12/Slurp1/Tdgf1/Tnfsf4/Egf/Tslp/Tafa4/Tgfa/Tshb/Adm/Tac1/Il10/Nts/Gdnf/Fgf2/Edn1/Prok1/Ttr/Penk/Cxcl11/Timp1/Bmp7/Csf3/Avp/Cxcl10/Cxcl3/Cxcl1/Ostn/Inhbe/Pyy/Inhbc/Ccl2/Ccl7	33
GO:0048018	MF	GO:0048018	receptor ligand activity	32/365	455/17023	4.02e-09	7.68e-07	6.99e-07	Ccl12/Tdgf1/Tnfsf4/Egf/Tslp/Tafa4/Tgfa/Tshb/Adm/Tac1/Il10/Nts/Gdnf/Fgf2/Edn1/Prok1/Ttr/Penk/Cxcl11/Timp1/Bmp7/Csf3/Avp/Cxcl10/Cxcl3/Cxcl1/Ostn/Inhbe/Pyy/Inhbc/Ccl2/Ccl7	32
GO:0001664	MF	GO:0001664	G protein-coupled receptor binding	24/365	306/17023	4.96e-08	7.11e-06	6.47e-06	Ccl12/C3/P2ry2/Adora2a/Rspo1/Ccrl2/Adm/Tac1/Ppp1r1b/Drd1/Nts/Edn1/Prok1/Penk/Cxcl11/Mln/Hspa1b/Avp/Cxcl10/Cxcl3/Cxcl1/Pyy/Ccl2/Ccl7	24
GO:0005125	MF	GO:0005125	cytokine activity	17/365	193/17023	9.31e-07	0.000106677	9.7e-05	Ccl12/Tnfsf4/Tslp/Il10/Fgf2/Edn1/Cxcl11/Timp1/Bmp7/Csf3/Cxcl10/Cxcl3/Cxcl1/Inhbe/Inhbc/Ccl2/Ccl7	17
GO:0005539	MF	GO:0005539	glycosaminoglycan binding	17/365	210/17023	2.98e-06	0.000284965	0.00025913	Fgfr4/Hapln2/Rspo1/Ccn1/Abi3bp/Reg3a/Pglyrp2/Adamts1/Pcolce/Fgf2/Cxcl11/Bmp7/Cxcl10/Serpind1/Ccl2/Tnfaip6/Ccl7	17
GO:0008009	MF	GO:0008009	chemokine activity	7/365	37/17023	1.16e-05	0.000952182	0.000865858	Ccl12/Cxcl11/Cxcl10/Cxcl3/Cxcl1/Ccl2/Ccl7	7
GO:0008201	MF	GO:0008201	heparin binding	13/365	156/17023	3.22e-05	0.00230551	0.0020965	Fgfr4/Rspo1/Ccn1/Abi3bp/Adamts1/Pcolce/Fgf2/Cxcl11/Bmp7/Cxcl10/Serpind1/Ccl2/Ccl7	13
GO:0008083	MF	GO:0008083	growth factor activity	12/365	144/17023	6.45e-05	0.00410784	0.00373543	Tdgf1/Egf/Tgfa/Gdnf/Fgf2/Prok1/Timp1/Bmp7/Csf3/Cxcl1/Inhbe/Inhbc	12
GO:0042379	MF	GO:0042379	chemokine receptor binding	8/365	67/17023	8.95e-05	0.00513118	0.004666	Ccl12/Ccrl2/Cxcl11/Cxcl10/Cxcl3/Cxcl1/Ccl2/Ccl7	8
GO:0045236	MF	GO:0045236	CXCR chemokine receptor binding	4/365	14/17023	0.00017553	0.00914353	0.00831459	Cxcl11/Cxcl10/Cxcl3/Cxcl1	4
GO:0005518	MF	GO:0005518	collagen binding	8/365	75/17023	0.000199646	0.00953308	0.00866883	Lox/Mmp13/Abi3bp/Gp5/Aebp1/Pcolce/Col6a2/Lum	8
GO:0005179	MF	GO:0005179	hormone activity	10/365	130/17023	0.000495241	0.0210602	0.0191509	Tshb/Adm/Nts/Edn1/Ttr/Avp/Ostn/Inhbe/Pyy/Inhbc	10
GO:1901681	MF	GO:1901681	sulfur compound binding	15/365	260/17023	0.000514559	0.0210602	0.0191509	Fgfr4/Rspo1/Ccn1/Abi3bp/Dbil5/Adamts1/Pcolce/Fgf2/Mgst1/Cxcl11/Bmp7/Cxcl10/Serpind1/Ccl2/Ccl7	15
GO:0005201	MF	GO:0005201	extracellular matrix structural constituent	7/365	72/17023	0.000875918	0.0334601	0.0304266	Eln/Col2a1/Col1a1/Col3a1/LOC108348074/Otol1/Lama1	7
GO:0004896	MF	GO:0004896	cytokine receptor activity	8/365	95/17023	0.000993334	0.0355738	0.0323487	Ccr1l1/Ccrl2/Lepr/Gfral/Il2ra/Il20ra/Il20rb/Ccr9	8
GO:0042605	MF	GO:0042605	peptide antigen binding	5/365	37/17023	0.00109312	0.0368444	0.0335042	LOC100364500/RT1-Ba/RT1-Db1/RT1-A2/RT1-Bb	5
GO:0140375	MF	GO:0140375	immune receptor activity	9/365	123/17023	0.00133642	0.0418234	0.0380318	Ccr1l1/Ccrl2/RT1-Db1/Lepr/Gfral/Il2ra/Il20ra/Il20rb/Ccr9	9
GO:0048407	MF	GO:0048407	platelet-derived growth factor binding	3/365	11/17023	0.00141935	0.0418234	0.0380318	Col2a1/Col1a1/Col3a1	3
GO:0042277	MF	GO:0042277	peptide binding	16/365	318/17023	0.00145981	0.0418234	0.0380318	Ppial4g/Cckar/Fzd5/Gpr1/LOC100364500/RT1-Ba/RT1-Db1/Lepr/RT1-A2/RT1-Bb/Mgst1/Nfkbia/Gsap/Galr1/Npbwr1/Ldlrap1	16
GO:0004866	MF	GO:0004866	endopeptidase inhibitor activity	12/365	205/17023	0.00161353	0.0440264	0.040035	Wfdc15b/C3/LOC689230/Ngp/Serping1/Timp1/Avp/Serpine1/Birc3/Serpind1/Wfdc6b/Serpinb6b	12
GO:0030414	MF	GO:0030414	peptidase inhibitor activity	12/365	209/17023	0.0018981	0.0494369	0.044955	Wfdc15b/C3/LOC689230/Ngp/Serping1/Timp1/Avp/Serpine1/Birc3/Serpind1/Wfdc6b/Serpinb6b	12
