# Supplementary material for: FGF2 Functions in H2S’s Attenuating Effect on Brain Injury Induced by Deep Hypothermic Circulatory Arrest in Rats
Source: Mol Biotechnol. 2023 Nov 2;66(12):3526–37. doi: 10.1007/s12033-023-00952-3 (PMC11564249; doi:10.1007/s12033-023-00952-3)
Supplement: Supplementary file 3 — Supplementary material 3 (XLSX 12.1 kb) [file 12033_2023_952_MOESM3_ESM.xlsx]

## Sheet: Table S3
Table S3. KEGG pathway enrichment analysis
ID	Description	GeneRatio	BgRatio	pvalue	p.adjust	qvalue	geneID	Count
rno04061	Viral protein interaction with cytokine and cytokine receptor	13/192	85/8976	2.51e-08	5.97e-06	4.78e-06	Ccl12/Ccr1l1/Il10/Il2ra/Cxcl11/Il20ra/Il20rb/Ccr9/Cxcl10/Cxcl3/Cxcl1/Ccl2/Ccl7	13
rno04060	Cytokine-cytokine receptor interaction	20/192	269/8976	1.13e-06	0.000134265	0.000107484	Ccl12/Tnfsf4/Tslp/Ccr1l1/Lepr/Il10/Il2ra/Cxcl11/Bmp7/Il20ra/Csf3/Il20rb/Ccr9/Cxcl10/Cxcl3/Cxcl1/Inhbe/Inhbc/Ccl2/Ccl7	20
rno04080	Neuroactive ligand-receptor interaction	24/192	385/8976	2.19e-06	0.000173507	0.000138897	Slurp1/Cckar/Drd2/C3/P2ry2/Grin3b/Rxfp3/Adora2a/Tshb/Adm/Lepr/Tac1/Drd1/Nts/Edn1/Penk/S1pr5/Mln/Pate2/Galr1/Avp/Ptgdrl/Npbwr1/Pyy	24
rno04668	TNF signaling pathway	12/192	111/8976	4.03e-06	0.000240011	0.000192136	Ccl12/Junb/Edn1/Nfkbia/Sele/Cxcl10/Cxcl3/Cxcl1/Birc3/Bcl3/Icam1/Ccl2	12
rno05150	Staphylococcus aureus infection	10/192	100/8976	5.17e-05	0.00246049	0.0019697	RT1-DOa/C3/Krt16/Krt39/RT1-Ba/RT1-Db1/Il10/RT1-Bb/Krt17/Icam1	10
rno05323	Rheumatoid arthritis	9/192	86/8976	8.63e-05	0.00342488	0.00274172	Ccl12/RT1-DOa/RT1-Ba/RT1-Db1/RT1-Bb/Cxcl3/Cxcl1/Icam1/Ccl2	9
rno04657	IL-17 signaling pathway	9/192	92/8976	0.000146094	0.00465096	0.00372323	Ccl12/Mmp13/Nfkbia/Csf3/Cxcl10/Cxcl3/Cxcl1/Ccl2/Ccl7	9
rno05144	Malaria	7/192	55/8976	0.000156335	0.00465096	0.00372323	Ccl12/Il10/Csf3/Sele/LOC100134871/Icam1/Ccl2	7
rno05310	Asthma	5/192	26/8976	0.000193971	0.00512945	0.00410628	RT1-DOa/RT1-Ba/RT1-Db1/Il10/RT1-Bb	5
rno04672	Intestinal immune network for IgA production	6/192	43/8976	0.000279409	0.00664994	0.00532348	RT1-DOa/RT1-Ba/RT1-Db1/Il10/RT1-Bb/Ccr9	6
rno04974	Protein digestion and absorption	9/192	103/8976	0.000344921	0.00746284	0.00597423	Eln/Col2a1/Col1a1/Col6a2/Col3a1/Mep1a/Col26a1/Kcne3/Col10a1	9
rno04514	Cell adhesion molecules	12/192	180/8976	0.000469721	0.00931613	0.00745785	RT1-DOa/RT1-Ba/RT1-Db1/Slitrk6/RT1-A2/RT1-Bb/Cldn20/Sele/Cldn4/Icam1/Cldn9/Cldn19	12
rno04062	Chemokine signaling pathway	12/192	182/8976	0.000518937	0.00950053	0.00760547	Ccl12/Ccr1l1/Gng7/Nfkbia/RSA-14-44/Cxcl11/Ccr9/Cxcl10/Cxcl3/Cxcl1/Ccl2/Ccl7	12
rno05145	Toxoplasmosis	9/192	111/8976	0.000599801	0.0101966	0.00816271	RT1-DOa/RT1-Ba/RT1-Db1/Il10/RT1-Bb/Nfkbia/Hspa1b/Birc3/Lama1	9
rno04640	Hematopoietic cell lineage	8/192	90/8976	0.000656123	0.0104105	0.00833392	RT1-DOa/RT1-Ba/Gp5/RT1-Db1/Il2ra/RT1-Bb/Csf3/Gp1ba	8
rno05140	Leishmaniasis	7/192	71/8976	0.00076835	0.0107569	0.00861122	RT1-DOa/C3/RT1-Ba/RT1-Db1/Il10/RT1-Bb/Nfkbia	7
rno05320	Autoimmune thyroid disease	7/192	71/8976	0.00076835	0.0107569	0.00861122	RT1-DOa/Tshb/RT1-Ba/RT1-Db1/Il10/RT1-A2/RT1-Bb	7
rno04933	AGE-RAGE signaling pathway in diabetic complications	8/192	101/8976	0.00140132	0.0178227	0.0142676	Ccl12/Col1a1/Col3a1/Edn1/Sele/Serpine1/Icam1/Ccl2	8
rno05134	Legionellosis	6/192	58/8976	0.00142282	0.0178227	0.0142676	C3/Nfkbia/Tlr5/Hspa1b/Cxcl3/Cxcl1	6
rno05143	African trypanosomiasis	5/192	40/8976	0.00152273	0.0181205	0.014506	Ido1/Il10/Sele/LOC100134871/Icam1	5
rno05321	Inflammatory bowel disease	6/192	61/8976	0.00185133	0.0209818	0.0167966	RT1-DOa/RT1-Ba/RT1-Db1/Il10/RT1-Bb/Tlr5	6
rno05330	Allograft rejection	6/192	62/8976	0.0020139	0.0217868	0.017441	RT1-DOa/RT1-Ba/RT1-Db1/Il10/RT1-A2/RT1-Bb	6
rno05416	Viral myocarditis	7/192	85/8976	0.00221923	0.0229642	0.0183835	RT1-DOa/RT1-Ba/RT1-Db1/RT1-A2/RT1-Bb/Lama1/Icam1	7
rno04512	ECM-receptor interaction	7/192	87/8976	0.00253502	0.0251389	0.0201245	Itgb6/Col2a1/Col1a1/Gp5/Col6a2/Gp1ba/Lama1	7
rno05030	Cocaine addiction	5/192	47/8976	0.00314662	0.0299558	0.0239806	Drd2/Rgs9/Grin3b/Ppp1r1b/Drd1	5
rno05322	Systemic lupus erythematosus	8/192	119/8976	0.00392791	0.0358087	0.0286659	Hist1h2an/RT1-DOa/C3/LOC684773/RT1-Ba/RT1-Db1/Il10/RT1-Bb	8
rno00512	Mucin type O-glycan biosynthesis	4/192	31/8976	0.00406233	0.0358087	0.0286659	St6galnac2/B3gnt3/Galnt15/Galnt12	4
rno05146	Amoebiasis	7/192	96/8976	0.00440386	0.0374328	0.0299661	Col1a1/Il10/Col3a1/Cxcl3/Cxcl1/Lama1/Serpinb6b	7
