# Supplementary material for: FGF2 Functions in H2S’s Attenuating Effect on Brain Injury Induced by Deep Hypothermic Circulatory Arrest in Rats
Source: Mol Biotechnol. 2023 Nov 2;66(12):3526–37. doi: 10.1007/s12033-023-00952-3 (PMC11564249; doi:10.1007/s12033-023-00952-3)
Supplement: Supplementary file 4 — Supplementary material 4 (XLSX 115.6 kb) [file 12033_2023_952_MOESM4_ESM.xlsx]

## Sheet: Table S4
Table S4. PPI network of 477 candidate genes.
#node1	node2	node1_string_id	node2_string_id	neighborhood_on_chromosome	gene_fusion	phylogenetic_cooccurrence	homology	coexpression	experimentally_determined_interaction	database_annotated	automated_textmining	combined_score
Abi3bp	Pbld1	10116.ENSRNOP00000049004	10116.ENSRNOP00000000434	0	0	0	0	0	0	0	0.414	0.414
Acpp	Ankrd22	10116.ENSRNOP00000016222	10116.ENSRNOP00000026093	0	0	0	0	0.06	0	0.145	0.48	0.545
Adam2	Tssk4	10116.ENSRNOP00000061122	10116.ENSRNOP00000026819	0	0	0	0	0.07	0	0	0.496	0.511
Adam2	Hyal5	10116.ENSRNOP00000061122	10116.ENSRNOP00000057222	0	0	0	0	0.157	0	0.65	0.438	0.819
Adamts1	Col6a2	10116.ENSRNOP00000002187	10116.ENSRNOP00000001695	0	0	0	0	0.125	0.082	0	0.474	0.541
Adamts1	Cyr61	10116.ENSRNOP00000002187	10116.ENSRNOP00000019501	0	0	0	0	0.153	0	0	0.324	0.403
Adamts1	Atf3	10116.ENSRNOP00000002187	10116.ENSRNOP00000005085	0	0	0	0	0.307	0	0	0.177	0.405
Adamts1	Col2a1	10116.ENSRNOP00000002187	10116.ENSRNOP00000016044	0	0	0	0	0.056	0.082	0	0.401	0.436
Adamts1	Serping1	10116.ENSRNOP00000002187	10116.ENSRNOP00000009817	0	0	0	0	0.077	0	0	0.436	0.457
Adamts1	Rspo1	10116.ENSRNOP00000002187	10116.ENSRNOP00000012811	0	0	0	0	0	0.041	0	0.504	0.504
Adamts1	Mmp13	10116.ENSRNOP00000002187	10116.ENSRNOP00000011507	0	0	0	0	0	0.081	0	0.612	0.628
Adamts1	Timp1	10116.ENSRNOP00000002187	10116.ENSRNOP00000013745	0	0	0	0	0.133	0.046	0	0.628	0.665
Adamts1	Adamts12	10116.ENSRNOP00000002187	10116.ENSRNOP00000025693	0	0	0	0.805	0.114	0	0.9	0.476	0.915
Adamts12	Adamts1	10116.ENSRNOP00000025693	10116.ENSRNOP00000002187	0	0	0	0.805	0.114	0	0.9	0.476	0.915
Adamts12	Col3a1	10116.ENSRNOP00000025693	10116.ENSRNOP00000004956	0	0	0	0	0.221	0.082	0	0.288	0.446
Adamts12	Egf	10116.ENSRNOP00000025693	10116.ENSRNOP00000040920	0	0	0	0	0	0	0	0.683	0.684
Adm	Serpine1	10116.ENSRNOP00000035811	10116.ENSRNOP00000001916	0	0	0	0	0.126	0	0	0.415	0.467
Adm	Ccl2	10116.ENSRNOP00000035811	10116.ENSRNOP00000009448	0	0	0	0	0.094	0	0	0.372	0.407
Adm	Edn1	10116.ENSRNOP00000035811	10116.ENSRNOP00000019361	0	0	0	0	0.067	0.081	0	0.712	0.732
Adm	Fgf2	10116.ENSRNOP00000035811	10116.ENSRNOP00000023388	0	0	0	0	0.058	0	0	0.46	0.469
Adm	Avp	10116.ENSRNOP00000035811	10116.ENSRNOP00000028833	0	0	0	0	0	0	0	0.49	0.49
Adora2a	Tac1	10116.ENSRNOP00000001759	10116.ENSRNOP00000009888	0	0	0	0	0.104	0	0	0.361	0.403
Adora2a	Penk	10116.ENSRNOP00000001759	10116.ENSRNOP00000011892	0	0	0	0	0.08	0.044	0	0.394	0.42
Adora2a	Gng7	10116.ENSRNOP00000001759	10116.ENSRNOP00000026893	0	0	0	0	0.104	0.066	0.137	0.309	0.434
Adora2a	Drd1	10116.ENSRNOP00000001759	10116.ENSRNOP00000034820	0	0	0	0.667	0.318	0	0	0.785	0.494
Adora2a	Nts	10116.ENSRNOP00000001759	10116.ENSRNOP00000005706	0	0	0	0	0	0.13	0	0.445	0.496
Adora2a	Il10	10116.ENSRNOP00000001759	10116.ENSRNOP00000006246	0	0	0	0	0	0	0	0.505	0.505
Adora2a	P2ry2	10116.ENSRNOP00000001759	10116.ENSRNOP00000026115	0	0	0	0	0	0	0.196	0.458	0.546
Adora2a	Ppp1r1b	10116.ENSRNOP00000001759	10116.ENSRNOP00000034614	0	0	0	0	0.061	0	0	0.583	0.591
Adora2a	Tshb	10116.ENSRNOP00000001759	10116.ENSRNOP00000022575	0	0	0	0	0	0	0.6	0.042	0.6
Adora2a	Drd2	10116.ENSRNOP00000001759	10116.ENSRNOP00000043759	0	0	0	0.657	0.123	0.621	0	0.982	0.77
Adora2a	Ntrk1	10116.ENSRNOP00000001759	10116.ENSRNOP00000018961	0	0	0	0	0	0.043	0.61	0.438	0.772
Adora2a	Entpd1	10116.ENSRNOP00000001759	10116.ENSRNOP00000051602	0	0	0	0	0	0	0	0.823	0.823
Adora2a	Sftpc	10116.ENSRNOP00000001759	10116.ENSRNOP00000015032	0	0	0	0	0	0	0.9	0.061	0.902
Adpgk	Ctcfl	10116.ENSRNOP00000013022	10116.ENSRNOP00000034635	0	0	0	0	0.049	0	0	0.41	0.414
Aebp1	Col6a2	10116.ENSRNOP00000018846	10116.ENSRNOP00000001695	0	0	0	0	0.224	0	0	0.261	0.402
Agr2	Cldn9	10116.ENSRNOP00000006682	10116.ENSRNOP00000004848	0	0	0	0	0.547	0	0	0.077	0.564
Agr2	B3gnt3	10116.ENSRNOP00000006682	10116.ENSRNOP00000025362	0	0	0	0	0.122	0	0	0.346	0.401
Ak7	Pde1c	10116.ENSRNOP00000041773	10116.ENSRNOP00000017531	0	0	0	0	0.05	0	0.65	0.05	0.656
Ak7	Entpd1	10116.ENSRNOP00000041773	10116.ENSRNOP00000051602	0	0	0	0	0	0	0.817	0.043	0.817
Ak7	Akd2	10116.ENSRNOP00000041773	10116.ENSRNOP00000054014	0	0	0	0	0	0	0.8	0.673	0.931
Akd2	Pde1c	10116.ENSRNOP00000054014	10116.ENSRNOP00000017531	0	0	0	0	0.05	0	0.65	0.05	0.656
Akd2	Ak7	10116.ENSRNOP00000054014	10116.ENSRNOP00000041773	0	0	0	0	0	0	0.8	0.673	0.931
Akd2	Entpd1	10116.ENSRNOP00000054014	10116.ENSRNOP00000051602	0	0	0	0	0	0	0.817	0.043	0.817
Akr7a3	Junb	10116.ENSRNOP00000024160	10116.ENSRNOP00000061729	0	0	0	0	0	0	0.442	0.09	0.47
Aldh8a1	Pate2	10116.ENSRNOP00000020015	10116.ENSRNOP00000057193	0	0	0	0	0	0	0	0.454	0.454
Aldh8a1	ENSRNOP00000055035	10116.ENSRNOP00000020015	10116.ENSRNOP00000055035	0	0	0	0	0.359	0	0	0.207	0.47
Angpt2	Serpine1	10116.ENSRNOP00000022774	10116.ENSRNOP00000001916	0	0	0	0	0.051	0.069	0.194	0.524	0.615
Angpt2	Ccl2	10116.ENSRNOP00000022774	10116.ENSRNOP00000009448	0	0	0	0	0.059	0	0	0.53	0.539
Angpt2	Nfkbia	10116.ENSRNOP00000022774	10116.ENSRNOP00000009894	0	0	0	0	0	0.054	0.136	0.348	0.42
Angpt2	Csf3	10116.ENSRNOP00000022774	10116.ENSRNOP00000011509	0	0	0	0	0	0	0	0.41	0.41
Angpt2	Timp1	10116.ENSRNOP00000022774	10116.ENSRNOP00000013745	0	0	0	0	0.08	0	0	0.482	0.503
Angpt2	Ntrk1	10116.ENSRNOP00000022774	10116.ENSRNOP00000018961	0	0	0	0	0	0.045	0.625	0.697	0.882
Angpt2	Edn1	10116.ENSRNOP00000022774	10116.ENSRNOP00000019361	0	0	0	0	0	0	0	0.527	0.527
Angpt2	Sele	10116.ENSRNOP00000022774	10116.ENSRNOP00000068171	0	0	0	0	0.062	0.136	0	0.46	0.524
Angpt2	Egf	10116.ENSRNOP00000022774	10116.ENSRNOP00000040920	0	0	0	0	0	0.053	0	0.588	0.593
Angpt2	Icam1	10116.ENSRNOP00000022774	10116.ENSRNOP00000028066	0	0	0	0	0.049	0.086	0	0.57	0.594
Angpt2	Fgfr4	10116.ENSRNOP00000022774	10116.ENSRNOP00000050988	0	0	0	0	0	0.164	0.645	0.065	0.698
Angpt2	Fgf2	10116.ENSRNOP00000022774	10116.ENSRNOP00000023388	0	0	0	0	0.064	0	0	0.721	0.727
Ankk1	Drd1	10116.ENSRNOP00000062510	10116.ENSRNOP00000034820	0	0	0	0	0.11	0.043	0.066	0.511	0.559
Ankk1	Drd2	10116.ENSRNOP00000062510	10116.ENSRNOP00000043759	0	0	0	0	0.154	0.043	0.066	0.917	0.929
Ankrd22	Nfkbia	10116.ENSRNOP00000026093	10116.ENSRNOP00000009894	0	0	0.409	0	0	0	0	0	0.409
Ankrd22	Acpp	10116.ENSRNOP00000026093	10116.ENSRNOP00000016222	0	0	0	0	0.06	0	0.145	0.48	0.545
Ankub1	Pcp4	10116.ENSRNOP00000054719	10116.ENSRNOP00000002221	0	0	0	0	0.079	0	0	0.601	0.616
Ankub1	Serpind1	10116.ENSRNOP00000054719	10116.ENSRNOP00000031829	0	0	0	0	0	0	0	0.416	0.416
Anln	Bub1b	10116.ENSRNOP00000019601	10116.ENSRNOP00000010406	0	0	0	0	0.589	0	0	0.117	0.621
Anln	Ncaph	10116.ENSRNOP00000019601	10116.ENSRNOP00000016157	0	0	0	0	0.563	0	0	0.069	0.575
Anln	Klk6	10116.ENSRNOP00000019601	10116.ENSRNOP00000060676	0	0	0	0	0.107	0.076	0	0.34	0.407
Anln	Hapln2	10116.ENSRNOP00000019601	10116.ENSRNOP00000025624	0	0	0	0	0.05	0	0	0.442	0.447
Anln	Fam83d	10116.ENSRNOP00000019601	10116.ENSRNOP00000021308	0	0	0	0	0.435	0.056	0	0.355	0.626
Anln	Top2a	10116.ENSRNOP00000019601	10116.ENSRNOP00000040257	0	0	0	0	0.629	0.099	0	0.459	0.803
Anln	RSA-14-44	10116.ENSRNOP00000019601	10116.ENSRNOP00000061832	0	0	0	0	0	0.697	0	0.512	0.845
Anxa1	Il10	10116.ENSRNOP00000023664	10116.ENSRNOP00000006246	0	0	0	0	0	0	0	0.528	0.528
Anxa1	Ccl2	10116.ENSRNOP00000023664	10116.ENSRNOP00000009448	0	0	0	0	0.182	0	0	0.375	0.467
Anxa1	Emp1	10116.ENSRNOP00000023664	10116.ENSRNOP00000011580	0	0	0	0	0.362	0	0	0.135	0.425
Anxa1	Timp1	10116.ENSRNOP00000023664	10116.ENSRNOP00000013745	0	0	0	0	0.309	0	0	0.24	0.452
Anxa1	Trpm6	10116.ENSRNOP00000023664	10116.ENSRNOP00000017892	0	0	0	0	0	0.069	0	0.418	0.434
Anxa1	Icam1	10116.ENSRNOP00000023664	10116.ENSRNOP00000028066	0	0	0	0	0.089	0	0	0.419	0.448
Apcdd1l	Gjb1	10116.ENSRNOP00000032411	10116.ENSRNOP00000068248	0	0	0	0	0	0	0	0.44	0.44
Apobec3b	RGD1306782	10116.ENSRNOP00000034183	10116.ENSRNOP00000007357	0	0	0	0	0.3	0.528	0	0.058	0.661
Apobec3b	Atp5f1	10116.ENSRNOP00000034183	10116.ENSRNOP00000021920	0	0	0	0	0.482	0.516	0	0.153	0.769
Apobec3b	St18	10116.ENSRNOP00000034183	10116.ENSRNOP00000056380	0	0	0	0	0	0	0	0.445	0.445
Aqp3	Cldn4	10116.ENSRNOP00000013803	10116.ENSRNOP00000002003	0	0	0	0	0.095	0	0	0.433	0.465
Aqp3	Slc12a1	10116.ENSRNOP00000013803	10116.ENSRNOP00000008857	0	0	0	0	0.095	0	0	0.622	0.644
Aqp3	Avp	10116.ENSRNOP00000013803	10116.ENSRNOP00000028833	0	0	0	0	0.057	0	0	0.392	0.402
Aqp3	Ermap	10116.ENSRNOP00000013803	10116.ENSRNOP00000034890	0	0	0	0	0.051	0	0	0.422	0.428
Arhgef16	LOC690918	10116.ENSRNOP00000066478	10116.ENSRNOP00000060159	0	0	0	0	0	0	0	0.672	0.672
Arhgef16	RSA-14-44	10116.ENSRNOP00000066478	10116.ENSRNOP00000061832	0	0	0	0	0	0.151	0.369	0.126	0.49
Atf3	Ccl7	10116.ENSRNOP00000005085	10116.ENSRNOP00000000256	0	0	0	0	0.11	0	0.311	0.205	0.47
Atf3	Adamts1	10116.ENSRNOP00000005085	10116.ENSRNOP00000002187	0	0	0	0	0.307	0	0	0.177	0.405
Atf3	Gdnf	10116.ENSRNOP00000005085	10116.ENSRNOP00000044012	0	0	0	0	0	0	0	0.426	0.426
Atf3	Cyr61	10116.ENSRNOP00000005085	10116.ENSRNOP00000019501	0	0	0	0	0.168	0	0	0.362	0.447
Atf3	Nfkbia	10116.ENSRNOP00000005085	10116.ENSRNOP00000009894	0	0	0	0	0.104	0.057	0.121	0.404	0.499
Atf3	Ecel1	10116.ENSRNOP00000005085	10116.ENSRNOP00000026388	0	0	0	0	0	0	0	0.522	0.522
Atf3	Ccl2	10116.ENSRNOP00000005085	10116.ENSRNOP00000009448	0	0	0	0	0.185	0	0.311	0.491	0.689
Atf3	Junb	10116.ENSRNOP00000005085	10116.ENSRNOP00000061729	0	0	0	0	0.6	0.483	0.285	0.746	0.957
Atp5f1	Cacng1	10116.ENSRNOP00000021920	10116.ENSRNOP00000004349	0	0	0	0	0.064	0	0	0.419	0.433
Atp5f1	RGD1306782	10116.ENSRNOP00000021920	10116.ENSRNOP00000007357	0	0	0	0	0.564	0	0	0.122	0.6
Atp5f1	Slc25a13	10116.ENSRNOP00000021920	10116.ENSRNOP00000013816	0	0	0	0	0	0.497	0	0.072	0.513
Atp5f1	Apobec3b	10116.ENSRNOP00000021920	10116.ENSRNOP00000034183	0	0	0	0	0.482	0.516	0	0.153	0.769
Avil	Scn10a	10116.ENSRNOP00000067218	10116.ENSRNOP00000047944	0	0	0	0	0.064	0	0	0.69	0.697
Avp	Aqp3	10116.ENSRNOP00000028833	10116.ENSRNOP00000013803	0	0	0	0	0.057	0	0	0.392	0.402
Avp	Gng7	10116.ENSRNOP00000028833	10116.ENSRNOP00000026893	0	0	0	0	0	0	0.6	0.071	0.612
Avp	Opn1mw	10116.ENSRNOP00000028833	10116.ENSRNOP00000053164	0	0	0	0	0	0.057	0	0.397	0.407
Avp	Adm	10116.ENSRNOP00000028833	10116.ENSRNOP00000035811	0	0	0	0	0	0	0	0.49	0.49
Avp	Cdh19	10116.ENSRNOP00000028833	10116.ENSRNOP00000047360	0	0	0	0	0.56	0	0	0	0.56
Avp	Lpar5	10116.ENSRNOP00000028833	10116.ENSRNOP00000038032	0	0	0	0	0	0	0.6	0	0.6
B3galt5	Fut4	10116.ENSRNOP00000045319	10116.ENSRNOP00000012176	0	0	0	0	0.058	0	0.132	0.361	0.432
B3galt5	Fam167a	10116.ENSRNOP00000045319	10116.ENSRNOP00000015055	0	0	0	0	0	0	0	0.781	0.781
B3gnt3	Lum	10116.ENSRNOP00000025362	10116.ENSRNOP00000006109	0	0	0	0	0.05	0.046	0.9	0	0.901
B3gnt3	Agr2	10116.ENSRNOP00000025362	10116.ENSRNOP00000006682	0	0	0	0	0.122	0	0	0.346	0.401
B3gnt3	Galnt12	10116.ENSRNOP00000025362	10116.ENSRNOP00000011112	0	0	0	0	0.059	0.079	0	0.68	0.698
B3gnt3	Fut4	10116.ENSRNOP00000025362	10116.ENSRNOP00000012176	0	0	0	0	0.058	0	0.909	0.567	0.959
B3gnt3	Tfap2b	10116.ENSRNOP00000025362	10116.ENSRNOP00000030726	0	0	0	0	0	0	0	0.44	0.44
B9d1	Mfap4	10116.ENSRNOP00000065889	10116.ENSRNOP00000003268	0	0	0	0	0	0	0	0.431	0.431
B9d1	Cetn1	10116.ENSRNOP00000065889	10116.ENSRNOP00000021955	0	0	0	0	0	0	0	0.405	0.405
B9d1	Kif24	10116.ENSRNOP00000065889	10116.ENSRNOP00000035304	0	0	0	0	0.05	0.059	0	0.448	0.464
Bcl2a1	Birc3	10116.ENSRNOP00000038537	10116.ENSRNOP00000007702	0	0	0	0	0.147	0.084	0	0.64	0.694
Bcl2a1	Ccl2	10116.ENSRNOP00000038537	10116.ENSRNOP00000009448	0	0	0	0	0.363	0	0	0.234	0.492
Bcl2a1	Nfkbia	10116.ENSRNOP00000038537	10116.ENSRNOP00000009894	0	0	0	0	0.098	0.054	0.148	0.368	0.479
Bcl2a1	Bcl3	10116.ENSRNOP00000038537	10116.ENSRNOP00000025913	0	0	0	0	0.105	0.054	0.148	0.308	0.434
Bcl3	Birc3	10116.ENSRNOP00000025913	10116.ENSRNOP00000007702	0	0	0	0	0.119	0.097	0.124	0.297	0.445
Bcl3	Bcl2a1	10116.ENSRNOP00000025913	10116.ENSRNOP00000038537	0	0	0	0	0.105	0.054	0.148	0.308	0.434
Birc3	Rnf151	10116.ENSRNOP00000007702	10116.ENSRNOP00000018964	0	0	0	0	0	0.193	0.23	0.163	0.434
Birc3	Bcl3	10116.ENSRNOP00000007702	10116.ENSRNOP00000025913	0	0	0	0	0.119	0.097	0.124	0.297	0.445
Birc3	Sphk1	10116.ENSRNOP00000007702	10116.ENSRNOP00000029296	0	0	0	0	0	0.114	0	0.401	0.446
Birc3	Icam1	10116.ENSRNOP00000007702	10116.ENSRNOP00000028066	0	0	0	0	0.176	0	0	0.367	0.456
Birc3	Bub1b	10116.ENSRNOP00000007702	10116.ENSRNOP00000010406	0	0	0	0	0.081	0.124	0.293	0.222	0.498
Birc3	Bcl2a1	10116.ENSRNOP00000007702	10116.ENSRNOP00000038537	0	0	0	0	0.147	0.084	0	0.64	0.694
Birc3	Nfkbia	10116.ENSRNOP00000007702	10116.ENSRNOP00000009894	0	0	0	0	0.153	0.097	0.124	0.606	0.701
Bmp7	Serpine1	10116.ENSRNOP00000009656	10116.ENSRNOP00000001916	0	0	0	0	0	0	0	0.415	0.414
Bmp7	Col1a1	10116.ENSRNOP00000009656	10116.ENSRNOP00000005311	0	0	0	0	0	0.116	0	0.484	0.524
Bmp7	Msx1	10116.ENSRNOP00000009656	10116.ENSRNOP00000009101	0	0	0	0	0.048	0	0	0.558	0.561
Bmp7	Lhx8	10116.ENSRNOP00000009656	10116.ENSRNOP00000009370	0	0	0	0	0	0	0	0.475	0.475
Bmp7	Dlx5	10116.ENSRNOP00000009656	10116.ENSRNOP00000014946	0	0	0	0	0.058	0	0	0.424	0.434
Bmp7	Gdnf	10116.ENSRNOP00000009656	10116.ENSRNOP00000044012	0	0	0	0	0	0	0	0.445	0.445
Bmp7	Mmp13	10116.ENSRNOP00000009656	10116.ENSRNOP00000011507	0	0	0	0	0	0.058	0	0.477	0.486
Bmp7	Col2a1	10116.ENSRNOP00000009656	10116.ENSRNOP00000016044	0	0	0	0	0.06	0.116	0	0.456	0.508
Bmp7	Egf	10116.ENSRNOP00000009656	10116.ENSRNOP00000040920	0	0	0	0	0	0	0	0.537	0.537
Bmp7	Hfe2	10116.ENSRNOP00000009656	10116.ENSRNOP00000028781	0	0	0	0	0	0.193	0.235	0.493	0.66
Bmp7	Fgf2	10116.ENSRNOP00000009656	10116.ENSRNOP00000023388	0	0	0	0	0	0	0	0.694	0.694
Btnl2	RT1-Db1	10116.ENSRNOP00000057110	10116.ENSRNOP00000000522	0	0	0	0	0.066	0	0	0.586	0.597
Btnl2	Tesb	10116.ENSRNOP00000057110	10116.ENSRNOP00000057121	0	0	0	0	0	0	0	0.467	0.467
Bub1b	Birc3	10116.ENSRNOP00000010406	10116.ENSRNOP00000007702	0	0	0	0	0.081	0.124	0.293	0.222	0.498
Bub1b	Mybl2	10116.ENSRNOP00000010406	10116.ENSRNOP00000010343	0	0	0	0	0.43	0.102	0	0.292	0.606
Bub1b	Naip6	10116.ENSRNOP00000010406	10116.ENSRNOP00000024501	0	0	0	0	0.081	0.124	0.293	0.207	0.488
Bub1b	Kif24	10116.ENSRNOP00000010406	10116.ENSRNOP00000035304	0	0	0	0	0.239	0.218	0	0.216	0.493
Bub1b	Kif6	10116.ENSRNOP00000010406	10116.ENSRNOP00000015584	0	0	0	0	0.263	0.356	0	0.225	0.6
Bub1b	Anln	10116.ENSRNOP00000010406	10116.ENSRNOP00000019601	0	0	0	0	0.589	0	0	0.117	0.621
Bub1b	E2f8	10116.ENSRNOP00000010406	10116.ENSRNOP00000036763	0	0	0	0	0.602	0	0	0.095	0.624
Bub1b	Fam83d	10116.ENSRNOP00000010406	10116.ENSRNOP00000021308	0	0	0	0	0.648	0	0	0.373	0.77
Bub1b	Ncaph	10116.ENSRNOP00000010406	10116.ENSRNOP00000016157	0	0	0	0	0.738	0	0	0.23	0.79
Bub1b	Top2a	10116.ENSRNOP00000010406	10116.ENSRNOP00000040257	0	0	0	0	0.94	0	0	0.473	0.967
C1qtnf3	Sh3rf2	10116.ENSRNOP00000025170	10116.ENSRNOP00000025409	0	0	0	0	0	0	0	0.509	0.509
C3	Nelfe	10116.ENSRNOP00000066885	10116.ENSRNOP00000000478	0	0	0	0	0	0	0	0.427	0.426
C3	Pcolce	10116.ENSRNOP00000066885	10116.ENSRNOP00000001887	0	0	0	0	0.058	0	0	0.426	0.436
C3	Il10	10116.ENSRNOP00000066885	10116.ENSRNOP00000006246	0	0	0	0	0	0.139	0	0.513	0.563
C3	Ccl2	10116.ENSRNOP00000066885	10116.ENSRNOP00000009448	0	0	0	0	0.056	0	0	0.453	0.461
C3	Serping1	10116.ENSRNOP00000066885	10116.ENSRNOP00000009817	0	0	0	0	0.168	0	0	0.719	0.757
C3	Ttr	10116.ENSRNOP00000066885	10116.ENSRNOP00000022113	0	0	0	0	0.121	0	0	0.565	0.602
C3	Icam1	10116.ENSRNOP00000066885	10116.ENSRNOP00000028066	0	0	0	0	0.102	0	0	0.39	0.429
C3	Sele	10116.ENSRNOP00000066885	10116.ENSRNOP00000068171	0	0	0	0	0.057	0.081	0	0.582	0.606
Cacng1	Atp5f1	10116.ENSRNOP00000004349	10116.ENSRNOP00000021920	0	0	0	0	0.064	0	0	0.419	0.433
Cacng1	Myog	10116.ENSRNOP00000004349	10116.ENSRNOP00000039817	0	0	0	0	0.566	0	0	0.126	0.605
Capns1	Itgb6	10116.ENSRNOP00000064489	10116.ENSRNOP00000011030	0	0	0	0	0	0	0.418	0.049	0.422
Capns1	RSA-14-44	10116.ENSRNOP00000064489	10116.ENSRNOP00000061832	0	0	0	0	0.064	0	0.526	0.045	0.539
Carns1	Tssk5	10116.ENSRNOP00000062149	10116.ENSRNOP00000018528	0	0	0	0	0.056	0.16	0.282	0.087	0.41
Carns1	Tssk4	10116.ENSRNOP00000062149	10116.ENSRNOP00000026819	0	0	0	0	0.056	0.16	0.282	0.087	0.41
Carns1	Hdc	10116.ENSRNOP00000062149	10116.ENSRNOP00000041885	0	0	0	0	0	0	0.9	0	0.9
Cckar	Pyy	10116.ENSRNOP00000063137	10116.ENSRNOP00000028323	0	0	0	0	0	0.057	0	0.396	0.406
Ccl12	Ccl7	10116.ENSRNOP00000038407	10116.ENSRNOP00000000256	0	0	0	0.921	0.232	0	0.8	0.796	0.849
Ccl12	Cxcl10	10116.ENSRNOP00000038407	10116.ENSRNOP00000003649	0	0	0	0	0.109	0.054	0	0.775	0.794
Ccl12	Cxcl1	10116.ENSRNOP00000038407	10116.ENSRNOP00000003778	0	0	0	0	0.064	0.054	0	0.668	0.681
Ccl12	Il10	10116.ENSRNOP00000038407	10116.ENSRNOP00000006246	0	0	0	0	0.049	0	0	0.649	0.651
Ccl12	Ccr9	10116.ENSRNOP00000038407	10116.ENSRNOP00000008269	0	0	0	0	0	0.082	0.6	0.168	0.667
Ccl12	Ccr1l1	10116.ENSRNOP00000038407	10116.ENSRNOP00000008783	0	0	0	0	0.056	0.218	0.6	0.357	0.784
Ccl12	Ccl2	10116.ENSRNOP00000038407	10116.ENSRNOP00000009448	0	0	0	0.923	0.094	0	0.8	0.752	0.821
Ccl12	Csf3	10116.ENSRNOP00000038407	10116.ENSRNOP00000011509	0	0	0	0	0.062	0	0	0.541	0.551
Ccl12	Cxcl11	10116.ENSRNOP00000038407	10116.ENSRNOP00000035380	0	0	0	0	0.058	0.07	0	0.655	0.672
Ccl12	Ccrl2	10116.ENSRNOP00000038407	10116.ENSRNOP00000044084	0	0	0	0	0.074	0.082	0	0.367	0.415
Ccl12	Junb	10116.ENSRNOP00000038407	10116.ENSRNOP00000061729	0	0	0	0	0.064	0	0.376	0.147	0.458
Ccl12	Cxcl3	10116.ENSRNOP00000038407	10116.ENSRNOP00000038520	0	0	0	0	0.064	0.054	0	0.634	0.648
Ccl2	Ccl7	10116.ENSRNOP00000009448	10116.ENSRNOP00000000256	0	0	0	0.911	0.439	0	0.8	0.846	0.891
Ccl2	Serpine1	10116.ENSRNOP00000009448	10116.ENSRNOP00000001916	0	0	0	0	0.2	0	0	0.778	0.815
Ccl2	Cxcl10	10116.ENSRNOP00000009448	10116.ENSRNOP00000003649	0	0	0	0	0.251	0.054	0	0.923	0.94
Ccl2	Cxcl1	10116.ENSRNOP00000009448	10116.ENSRNOP00000003778	0	0	0	0	0.512	0.054	0	0.906	0.953
Ccl2	Tlr5	10116.ENSRNOP00000009448	10116.ENSRNOP00000004821	0	0	0	0	0.074	0	0	0.488	0.506
Ccl2	Col3a1	10116.ENSRNOP00000009448	10116.ENSRNOP00000004956	0	0	0	0	0.086	0	0	0.445	0.471
Ccl2	Atf3	10116.ENSRNOP00000009448	10116.ENSRNOP00000005085	0	0	0	0	0.185	0	0.311	0.491	0.689
Ccl2	Col1a1	10116.ENSRNOP00000009448	10116.ENSRNOP00000005311	0	0	0	0	0.085	0	0	0.576	0.595
Ccl2	Il10	10116.ENSRNOP00000009448	10116.ENSRNOP00000006246	0	0	0	0	0.049	0	0	0.92	0.921
Ccl2	Ccr9	10116.ENSRNOP00000009448	10116.ENSRNOP00000008269	0	0	0	0	0	0.082	0.6	0.419	0.768
Ccl2	Ccr1l1	10116.ENSRNOP00000009448	10116.ENSRNOP00000008783	0	0	0	0	0.056	0.218	0.6	0.264	0.753
Ccl2	Procr	10116.ENSRNOP00000009448	10116.ENSRNOP00000052129	0	0	0	0	0.132	0	0	0.342	0.405
Ccl2	Adm	10116.ENSRNOP00000009448	10116.ENSRNOP00000035811	0	0	0	0	0.094	0	0	0.372	0.407
Ccl2	Tnfaip6	10116.ENSRNOP00000009448	10116.ENSRNOP00000064253	0	0	0	0	0.093	0.14	0	0.331	0.433
Ccl2	Ccrl2	10116.ENSRNOP00000009448	10116.ENSRNOP00000044084	0	0	0	0	0.085	0.082	0	0.381	0.435
Ccl2	Gdnf	10116.ENSRNOP00000009448	10116.ENSRNOP00000044012	0	0	0	0	0	0	0	0.45	0.45
Ccl2	C3	10116.ENSRNOP00000009448	10116.ENSRNOP00000066885	0	0	0	0	0.056	0	0	0.453	0.461
Ccl2	Anxa1	10116.ENSRNOP00000009448	10116.ENSRNOP00000023664	0	0	0	0	0.182	0	0	0.375	0.467
Ccl2	Cd69	10116.ENSRNOP00000009448	10116.ENSRNOP00000010422	0	0	0	0	0.064	0	0	0.475	0.488
Ccl2	Lepr	10116.ENSRNOP00000009448	10116.ENSRNOP00000046647	0	0	0	0	0.064	0	0	0.478	0.49
Ccl2	Bcl2a1	10116.ENSRNOP00000009448	10116.ENSRNOP00000038537	0	0	0	0	0.363	0	0	0.234	0.492
Ccl2	Junb	10116.ENSRNOP00000009448	10116.ENSRNOP00000061729	0	0	0	0	0.104	0	0.376	0.188	0.506
Ccl2	Ido1	10116.ENSRNOP00000009448	10116.ENSRNOP00000050320	0	0	0	0	0.056	0	0	0.512	0.52
Ccl2	Angpt2	10116.ENSRNOP00000009448	10116.ENSRNOP00000022774	0	0	0	0	0.059	0	0	0.53	0.539
Ccl2	Lox	10116.ENSRNOP00000009448	10116.ENSRNOP00000065314	0	0	0	0	0.099	0	0	0.524	0.552
Ccl2	Eln	10116.ENSRNOP00000009448	10116.ENSRNOP00000030301	0	0	0	0	0	0	0	0.587	0.587
Ccl2	Mmp13	10116.ENSRNOP00000009448	10116.ENSRNOP00000011507	0	0	0	0	0.081	0.067	0	0.57	0.599
Ccl2	Havcr1	10116.ENSRNOP00000009448	10116.ENSRNOP00000009573	0	0	0	0	0.083	0	0	0.62	0.637
Ccl2	Egf	10116.ENSRNOP00000009448	10116.ENSRNOP00000040920	0	0	0	0	0	0	0	0.688	0.688
Ccl2	Fgf2	10116.ENSRNOP00000009448	10116.ENSRNOP00000023388	0	0	0	0	0	0	0	0.704	0.704
Ccl2	Edn1	10116.ENSRNOP00000009448	10116.ENSRNOP00000019361	0	0	0	0	0.056	0	0	0.7	0.705
Ccl2	Nfkbia	10116.ENSRNOP00000009448	10116.ENSRNOP00000009894	0	0	0	0	0.09	0	0	0.725	0.739
Ccl2	Cxcl3	10116.ENSRNOP00000009448	10116.ENSRNOP00000038520	0	0	0	0	0.096	0.054	0	0.734	0.753
Ccl2	Cxcl11	10116.ENSRNOP00000009448	10116.ENSRNOP00000035380	0	0	0	0	0.104	0.07	0	0.746	0.77
Ccl2	Sele	10116.ENSRNOP00000009448	10116.ENSRNOP00000068171	0	0	0	0	0.06	0	0	0.774	0.779
Ccl2	Ccl12	10116.ENSRNOP00000009448	10116.ENSRNOP00000038407	0	0	0	0.923	0.094	0	0.8	0.752	0.821
Ccl2	Csf3	10116.ENSRNOP00000009448	10116.ENSRNOP00000011509	0	0	0	0	0.084	0	0	0.828	0.836
Ccl2	Timp1	10116.ENSRNOP00000009448	10116.ENSRNOP00000013745	0	0	0	0	0.549	0	0	0.721	0.869
Ccl2	Icam1	10116.ENSRNOP00000009448	10116.ENSRNOP00000028066	0	0	0	0	0.157	0	0	0.891	0.905
Ccl7	Mmp13	10116.ENSRNOP00000000256	10116.ENSRNOP00000011507	0	0	0	0	0.089	0.067	0	0.375	0.423
Ccl7	Junb	10116.ENSRNOP00000000256	10116.ENSRNOP00000061729	0	0	0	0	0.064	0	0.376	0.151	0.461
Ccl7	Ccrl2	10116.ENSRNOP00000000256	10116.ENSRNOP00000044084	0	0	0	0	0.074	0.082	0	0.419	0.464
Ccl7	Egf	10116.ENSRNOP00000000256	10116.ENSRNOP00000040920	0	0	0	0	0	0	0	0.464	0.464
Ccl7	Atf3	10116.ENSRNOP00000000256	10116.ENSRNOP00000005085	0	0	0	0	0.11	0	0.311	0.205	0.47
Ccl7	Fgf2	10116.ENSRNOP00000000256	10116.ENSRNOP00000023388	0	0	0	0	0	0	0	0.483	0.483
Ccl7	Icam1	10116.ENSRNOP00000000256	10116.ENSRNOP00000028066	0	0	0	0	0.067	0	0	0.529	0.543
Ccl7	Timp1	10116.ENSRNOP00000000256	10116.ENSRNOP00000013745	0	0	0	0	0.213	0	0	0.508	0.596
Ccl7	Cxcl3	10116.ENSRNOP00000000256	10116.ENSRNOP00000038520	0	0	0	0	0.092	0.054	0	0.667	0.689
Ccl7	Cxcl11	10116.ENSRNOP00000000256	10116.ENSRNOP00000035380	0	0	0	0	0.058	0.07	0	0.684	0.699
Ccl7	Csf3	10116.ENSRNOP00000000256	10116.ENSRNOP00000011509	0	0	0	0	0.079	0	0	0.687	0.7
Ccl7	Ccr9	10116.ENSRNOP00000000256	10116.ENSRNOP00000008269	0	0	0	0	0	0.082	0.6	0.342	0.737
Ccl7	Il10	10116.ENSRNOP00000000256	10116.ENSRNOP00000006246	0	0	0	0	0.062	0	0	0.759	0.764
Ccl7	Ccl12	10116.ENSRNOP00000000256	10116.ENSRNOP00000038407	0	0	0	0.921	0.232	0	0.8	0.796	0.849
Ccl7	Cxcl1	10116.ENSRNOP00000000256	10116.ENSRNOP00000003778	0	0	0	0	0.258	0.054	0	0.804	0.851
Ccl7	Cxcl10	10116.ENSRNOP00000000256	10116.ENSRNOP00000003649	0	0	0	0	0.173	0.054	0	0.827	0.853
Ccl7	Ccr1l1	10116.ENSRNOP00000000256	10116.ENSRNOP00000008783	0	0	0	0	0.056	0.218	0.8	0.304	0.883
Ccl7	Ccl2	10116.ENSRNOP00000000256	10116.ENSRNOP00000009448	0	0	0	0.911	0.439	0	0.8	0.846	0.891
Ccr1l1	Ccl7	10116.ENSRNOP00000008783	10116.ENSRNOP00000000256	0	0	0	0	0.056	0.218	0.8	0.304	0.883
Ccr1l1	Cxcl10	10116.ENSRNOP00000008783	10116.ENSRNOP00000003649	0	0	0	0	0.064	0.083	0.643	0.322	0.765
Ccr1l1	Cxcl1	10116.ENSRNOP00000008783	10116.ENSRNOP00000003778	0	0	0	0	0.062	0.081	0.643	0.128	0.696
Ccr1l1	Gng11	10116.ENSRNOP00000008783	10116.ENSRNOP00000065818	0	0	0	0	0	0.066	0.468	0	0.481
Ccr1l1	Edn1	10116.ENSRNOP00000008783	10116.ENSRNOP00000019361	0	0	0	0	0	0.082	0.549	0	0.568
Ccr1l1	Cxcl3	10116.ENSRNOP00000008783	10116.ENSRNOP00000038520	0	0	0	0	0.05	0.081	0.643	0.051	0.664
Ccr1l1	Ccl2	10116.ENSRNOP00000008783	10116.ENSRNOP00000009448	0	0	0	0	0.056	0.218	0.6	0.264	0.753
Ccr1l1	Cxcl11	10116.ENSRNOP00000008783	10116.ENSRNOP00000035380	0	0	0	0	0.057	0.083	0.655	0.309	0.766
Ccr1l1	Ccl12	10116.ENSRNOP00000008783	10116.ENSRNOP00000038407	0	0	0	0	0.056	0.218	0.6	0.357	0.784
Ccr9	Ccl7	10116.ENSRNOP00000008269	10116.ENSRNOP00000000256	0	0	0	0	0	0.082	0.6	0.342	0.737
Ccr9	Cxcl10	10116.ENSRNOP00000008269	10116.ENSRNOP00000003649	0	0	0	0	0	0.081	0.643	0.421	0.793
Ccr9	Cxcl1	10116.ENSRNOP00000008269	10116.ENSRNOP00000003778	0	0	0	0	0	0.081	0.643	0.243	0.73
Ccr9	Il10	10116.ENSRNOP00000008269	10116.ENSRNOP00000006246	0	0	0	0	0.061	0	0	0.571	0.58
Ccr9	Cd69	10116.ENSRNOP00000008269	10116.ENSRNOP00000010422	0	0	0	0	0.068	0	0	0.493	0.507
Ccr9	Ccl12	10116.ENSRNOP00000008269	10116.ENSRNOP00000038407	0	0	0	0	0	0.082	0.6	0.168	0.667
Ccr9	Cxcl3	10116.ENSRNOP00000008269	10116.ENSRNOP00000038520	0	0	0	0	0	0.081	0.643	0.155	0.699
Ccr9	Ccl2	10116.ENSRNOP00000008269	10116.ENSRNOP00000009448	0	0	0	0	0	0.082	0.6	0.419	0.768
Ccr9	Cxcl11	10116.ENSRNOP00000008269	10116.ENSRNOP00000035380	0	0	0	0	0	0.082	0.655	0.395	0.791
Ccrl2	Ccl7	10116.ENSRNOP00000044084	10116.ENSRNOP00000000256	0	0	0	0	0.074	0.082	0	0.419	0.464
Ccrl2	Cxcl10	10116.ENSRNOP00000044084	10116.ENSRNOP00000003649	0	0	0	0	0.104	0.081	0.145	0.463	0.572
Ccrl2	Cxcl1	10116.ENSRNOP00000044084	10116.ENSRNOP00000003778	0	0	0	0	0.107	0.081	0.145	0.288	0.434
Ccrl2	Il10	10116.ENSRNOP00000044084	10116.ENSRNOP00000006246	0	0	0	0	0.06	0	0	0.48	0.49
Ccrl2	Ccl2	10116.ENSRNOP00000044084	10116.ENSRNOP00000009448	0	0	0	0	0.085	0.082	0	0.381	0.435
Ccrl2	Cd69	10116.ENSRNOP00000044084	10116.ENSRNOP00000010422	0	0	0	0	0.064	0	0	0.399	0.413
Ccrl2	Ncr1	10116.ENSRNOP00000044084	10116.ENSRNOP00000025080	0	0	0	0	0	0.054	0	0.451	0.458
Ccrl2	Cxcl11	10116.ENSRNOP00000044084	10116.ENSRNOP00000035380	0	0	0	0	0.081	0.082	0.173	0.405	0.529
Ccrl2	Ccl12	10116.ENSRNOP00000044084	10116.ENSRNOP00000038407	0	0	0	0	0.074	0.082	0	0.367	0.415
Ccrl2	Cxcl3	10116.ENSRNOP00000044084	10116.ENSRNOP00000038520	0	0	0	0	0.064	0.081	0.145	0.305	0.42
Ccrl2	Gpr1	10116.ENSRNOP00000044084	10116.ENSRNOP00000067327	0	0	0	0	0	0	0	0.871	0.872
Cd177	Procr	10116.ENSRNOP00000048796	10116.ENSRNOP00000052129	0	0	0	0	0	0	0.6	0	0.6
Cd5l	Insrr	10116.ENSRNOP00000040520	10116.ENSRNOP00000018638	0	0	0	0	0	0.07	0.129	0.32	0.401
Cd69	RT1-Bb	10116.ENSRNOP00000010422	10116.ENSRNOP00000000525	0	0	0	0	0.056	0	0	0.454	0.462
Cd69	Cxcl10	10116.ENSRNOP00000010422	10116.ENSRNOP00000003649	0	0	0	0	0.082	0.041	0	0.57	0.588
Cd69	Tnfsf4	10116.ENSRNOP00000010422	10116.ENSRNOP00000003969	0	0	0	0	0.057	0	0	0.413	0.422
Cd69	Il10	10116.ENSRNOP00000010422	10116.ENSRNOP00000006246	0	0	0	0	0.058	0	0	0.733	0.737
Cd69	Ccr9	10116.ENSRNOP00000010422	10116.ENSRNOP00000008269	0	0	0	0	0.068	0	0	0.493	0.507
Cd69	Ccl2	10116.ENSRNOP00000010422	10116.ENSRNOP00000009448	0	0	0	0	0.064	0	0	0.475	0.488
Cd69	Ccrl2	10116.ENSRNOP00000010422	10116.ENSRNOP00000044084	0	0	0	0	0.064	0	0	0.399	0.413
Cd69	Entpd1	10116.ENSRNOP00000010422	10116.ENSRNOP00000051602	0	0	0	0	0	0	0	0.516	0.516
Cd69	Icam1	10116.ENSRNOP00000010422	10116.ENSRNOP00000028066	0	0	0	0	0.06	0.041	0	0.59	0.598
Cd69	Il2ra	10116.ENSRNOP00000010422	10116.ENSRNOP00000066383	0	0	0	0	0.06	0	0	0.714	0.72
Cd69	Ncr1	10116.ENSRNOP00000010422	10116.ENSRNOP00000025080	0	0	0	0	0	0	0	0.73	0.73
Cdh19	Ninj2	10116.ENSRNOP00000047360	10116.ENSRNOP00000013721	0	0	0	0	0.473	0	0	0	0.473
Cdh19	Insrr	10116.ENSRNOP00000047360	10116.ENSRNOP00000018638	0	0	0	0	0	0.064	0.378	0.055	0.401
Cdh19	Ntrk1	10116.ENSRNOP00000047360	10116.ENSRNOP00000018961	0	0	0	0	0.481	0.064	0.167	0	0.56
Cdh19	Hapln2	10116.ENSRNOP00000047360	10116.ENSRNOP00000025624	0	0	0	0	0.56	0	0	0	0.56
Cdh19	Avp	10116.ENSRNOP00000047360	10116.ENSRNOP00000028833	0	0	0	0	0.56	0	0	0	0.56
Cdh19	Egf	10116.ENSRNOP00000047360	10116.ENSRNOP00000040920	0	0	0	0	0.529	0.046	0.147	0.094	0.606
Cdh23	Insrr	10116.ENSRNOP00000048338	10116.ENSRNOP00000018638	0	0	0	0	0	0.064	0.378	0.057	0.403
Cers3	Cyp4f39	10116.ENSRNOP00000045234	10116.ENSRNOP00000007548	0	0	0	0	0	0.12	0	0.514	0.554
Cers3	Sphk1	10116.ENSRNOP00000045234	10116.ENSRNOP00000029296	0	0	0	0	0.068	0	0.9	0.526	0.952
Cers3	Prr19	10116.ENSRNOP00000045234	10116.ENSRNOP00000062750	0	0	0	0	0	0	0	0.408	0.408
Cers3	LOC498300	10116.ENSRNOP00000045234	10116.ENSRNOP00000066329	0	0	0	0	0	0.094	0.879	0.162	0.9
Cetn1	B9d1	10116.ENSRNOP00000021955	10116.ENSRNOP00000065889	0	0	0	0	0	0	0	0.405	0.405
Cldn19	Cldn4	10116.ENSRNOP00000050261	10116.ENSRNOP00000002003	0	0	0	0.929	0.062	0	0.6	0.694	0.627
Cldn19	Cldn9	10116.ENSRNOP00000050261	10116.ENSRNOP00000004848	0	0	0	0.919	0.064	0	0.6	0.558	0.626
Cldn19	Slc12a1	10116.ENSRNOP00000050261	10116.ENSRNOP00000008857	0	0	0	0	0.07	0	0	0.513	0.528
Cldn19	Trpm6	10116.ENSRNOP00000050261	10116.ENSRNOP00000017892	0	0	0	0	0	0	0	0.622	0.622
Cldn19	Cldn20	10116.ENSRNOP00000050261	10116.ENSRNOP00000030893	0	0	0	0.861	0	0	0.6	0.512	0.627
Cldn20	Cldn4	10116.ENSRNOP00000030893	10116.ENSRNOP00000002003	0	0	0	0.866	0	0	0.6	0.375	0.618
Cldn20	Cldn9	10116.ENSRNOP00000030893	10116.ENSRNOP00000004848	0	0	0	0.857	0	0	0.6	0.53	0.629
Cldn20	Cldn19	10116.ENSRNOP00000030893	10116.ENSRNOP00000050261	0	0	0	0.861	0	0	0.6	0.512	0.627
Cldn4	Aqp3	10116.ENSRNOP00000002003	10116.ENSRNOP00000013803	0	0	0	0	0.095	0	0	0.433	0.465
Cldn4	Cldn20	10116.ENSRNOP00000002003	10116.ENSRNOP00000030893	0	0	0	0.866	0	0	0.6	0.375	0.618
Cldn4	Cldn19	10116.ENSRNOP00000002003	10116.ENSRNOP00000050261	0	0	0	0.929	0.062	0	0.6	0.694	0.627
Cldn4	Cldn9	10116.ENSRNOP00000002003	10116.ENSRNOP00000004848	0	0	0	0.966	0.095	0	0.6	0.704	0.631
Cldn9	Cldn4	10116.ENSRNOP00000004848	10116.ENSRNOP00000002003	0	0	0	0.966	0.095	0	0.6	0.704	0.631
Cldn9	Agr2	10116.ENSRNOP00000004848	10116.ENSRNOP00000006682	0	0	0	0	0.547	0	0	0.077	0.564
Cldn9	Cldn19	10116.ENSRNOP00000004848	10116.ENSRNOP00000050261	0	0	0	0.919	0.064	0	0.6	0.558	0.626
Cldn9	Cldn20	10116.ENSRNOP00000004848	10116.ENSRNOP00000030893	0	0	0	0.857	0	0	0.6	0.53	0.629
Clns1a	Kcnmb1	10116.ENSRNOP00000017702	10116.ENSRNOP00000007408	0	0	0	0	0	0	0	0.427	0.427
Col10a1	Col1a1	10116.ENSRNOP00000000655	10116.ENSRNOP00000005311	0	0	0.438	0.739	0	0	0.3	0.412	0.438
Col10a1	Col2a1	10116.ENSRNOP00000000655	10116.ENSRNOP00000016044	0	0	0.44	0.722	0	0	0.3	0.617	0.484
Col10a1	Mmp13	10116.ENSRNOP00000000655	10116.ENSRNOP00000011507	0	0	0	0	0	0.077	0	0.499	0.517
Col1a1	Nid2	10116.ENSRNOP00000005311	10116.ENSRNOP00000000383	0	0	0	0	0.213	0.164	0	0.404	0.574
Col1a1	Col10a1	10116.ENSRNOP00000005311	10116.ENSRNOP00000000655	0	0	0.438	0.739	0	0	0.3	0.412	0.438
Col1a1	Col6a2	10116.ENSRNOP00000005311	10116.ENSRNOP00000001695	0	0	0	0.594	0.816	0.206	0.3	0.722	0.921
Col1a1	Pcolce	10116.ENSRNOP00000005311	10116.ENSRNOP00000001887	0	0	0	0	0.661	0.448	0.9	0.329	0.985
Col1a1	Serpine1	10116.ENSRNOP00000005311	10116.ENSRNOP00000001916	0	0	0	0	0.099	0.064	0	0.576	0.611
Col1a1	Mfap4	10116.ENSRNOP00000005311	10116.ENSRNOP00000003268	0	0	0	0	0.378	0	0	0.242	0.509
Col1a1	Col3a1	10116.ENSRNOP00000005311	10116.ENSRNOP00000004956	0	0	0.439	0.949	0.937	0	0.8	0.903	0.987
Col1a1	Cyr61	10116.ENSRNOP00000005311	10116.ENSRNOP00000019501	0	0	0	0	0.131	0	0	0.362	0.422
Col1a1	Col26a1	10116.ENSRNOP00000005311	10116.ENSRNOP00000056286	0	0	0	0	0	0	0.3	0.247	0.45
Col1a1	Dlx5	10116.ENSRNOP00000005311	10116.ENSRNOP00000014946	0	0	0	0	0	0.042	0	0.484	0.484
Col1a1	Lama1	10116.ENSRNOP00000005311	10116.ENSRNOP00000023224	0	0	0	0	0.059	0.124	0.143	0.376	0.5
Col1a1	Bmp7	10116.ENSRNOP00000005311	10116.ENSRNOP00000009656	0	0	0	0	0	0.116	0	0.484	0.524
Col1a1	Fgf2	10116.ENSRNOP00000005311	10116.ENSRNOP00000023388	0	0	0	0	0.06	0.054	0	0.541	0.556
Col1a1	Ccl2	10116.ENSRNOP00000005311	10116.ENSRNOP00000009448	0	0	0	0	0.085	0	0	0.576	0.595
Col1a1	Loxl2	10116.ENSRNOP00000005311	10116.ENSRNOP00000055457	0	0	0	0	0.346	0.082	0	0.541	0.7
Col1a1	Mmp13	10116.ENSRNOP00000005311	10116.ENSRNOP00000011507	0	0	0	0	0.06	0.077	0	0.686	0.703
Col1a1	Timp1	10116.ENSRNOP00000005311	10116.ENSRNOP00000013745	0	0	0	0	0.152	0.065	0	0.723	0.761
Col1a1	Col2a1	10116.ENSRNOP00000005311	10116.ENSRNOP00000016044	0	0	0.445	0.969	0.164	0	0.72	0.852	0.765
Col1a1	Itgb6	10116.ENSRNOP00000005311	10116.ENSRNOP00000011030	0	0	0	0	0.058	0.131	0.655	0.385	0.803
Col1a1	Eln	10116.ENSRNOP00000005311	10116.ENSRNOP00000030301	0	0	0	0	0.345	0	0	0.722	0.81
Col1a1	Lox	10116.ENSRNOP00000005311	10116.ENSRNOP00000065314	0	0	0	0	0.529	0.07	0	0.644	0.83
Col1a1	Lum	10116.ENSRNOP00000005311	10116.ENSRNOP00000006109	0	0	0	0	0.822	0.492	0.72	0.588	0.988
Col26a1	Col6a2	10116.ENSRNOP00000056286	10116.ENSRNOP00000001695	0	0	0	0	0	0	0.3	0.4	0.562
Col26a1	Col3a1	10116.ENSRNOP00000056286	10116.ENSRNOP00000004956	0	0	0	0	0	0	0.3	0.261	0.46
Col26a1	Col1a1	10116.ENSRNOP00000056286	10116.ENSRNOP00000005311	0	0	0	0	0	0	0.3	0.247	0.45
Col26a1	Cpxm1	10116.ENSRNOP00000056286	10116.ENSRNOP00000028818	0	0	0	0	0.065	0	0	0.387	0.402
Col2a1	Col10a1	10116.ENSRNOP00000016044	10116.ENSRNOP00000000655	0	0	0.44	0.722	0	0	0.3	0.617	0.484
Col2a1	Col6a2	10116.ENSRNOP00000016044	10116.ENSRNOP00000001695	0	0	0	0.592	0.064	0.206	0.3	0.31	0.499
Col2a1	Pcolce	10116.ENSRNOP00000016044	10116.ENSRNOP00000001887	0	0	0	0	0.064	0.448	0.9	0.08	0.946
Col2a1	Adamts1	10116.ENSRNOP00000016044	10116.ENSRNOP00000002187	0	0	0	0	0.056	0.082	0	0.401	0.436
Col2a1	Col3a1	10116.ENSRNOP00000016044	10116.ENSRNOP00000004956	0	0	0.431	0.949	0.09	0	0.72	0.624	0.747
Col2a1	Col1a1	10116.ENSRNOP00000016044	10116.ENSRNOP00000005311	0	0	0.445	0.969	0.164	0	0.72	0.852	0.765
Col2a1	Lum	10116.ENSRNOP00000016044	10116.ENSRNOP00000006109	0	0	0	0	0.064	0.193	0.72	0.303	0.832
Col2a1	Bmp7	10116.ENSRNOP00000016044	10116.ENSRNOP00000009656	0	0	0	0	0.06	0.116	0	0.456	0.508
Col2a1	Itgb6	10116.ENSRNOP00000016044	10116.ENSRNOP00000011030	0	0	0	0	0.055	0.131	0.655	0.183	0.737
Col2a1	Mmp13	10116.ENSRNOP00000016044	10116.ENSRNOP00000011507	0	0	0	0	0	0.081	0	0.833	0.84
Col2a1	Fgf2	10116.ENSRNOP00000016044	10116.ENSRNOP00000023388	0	0	0	0	0	0.054	0	0.453	0.461
Col2a1	Lect1	10116.ENSRNOP00000016044	10116.ENSRNOP00000017400	0	0	0	0	0.392	0	0	0.353	0.59
Col3a1	Nid2	10116.ENSRNOP00000004956	10116.ENSRNOP00000000383	0	0	0	0	0.244	0.164	0	0.443	0.617
Col3a1	Col6a2	10116.ENSRNOP00000004956	10116.ENSRNOP00000001695	0	0	0	0.606	0.64	0.206	0.3	0.671	0.839
Col3a1	Pcolce	10116.ENSRNOP00000004956	10116.ENSRNOP00000001887	0	0	0	0	0.685	0.814	0.9	0.389	0.995
Col3a1	Serpine1	10116.ENSRNOP00000004956	10116.ENSRNOP00000001916	0	0	0	0	0.086	0.064	0	0.471	0.508
Col3a1	Mfap4	10116.ENSRNOP00000004956	10116.ENSRNOP00000003268	0	0	0	0	0.372	0	0	0.266	0.52
Col3a1	Adamts12	10116.ENSRNOP00000004956	10116.ENSRNOP00000025693	0	0	0	0	0.221	0.082	0	0.288	0.446
Col3a1	Col26a1	10116.ENSRNOP00000004956	10116.ENSRNOP00000056286	0	0	0	0	0	0	0.3	0.261	0.46
Col3a1	Ccl2	10116.ENSRNOP00000004956	10116.ENSRNOP00000009448	0	0	0	0	0.086	0	0	0.445	0.471
Col3a1	Lama1	10116.ENSRNOP00000004956	10116.ENSRNOP00000023224	0	0	0	0	0	0.124	0.143	0.376	0.49
Col3a1	Itgb6	10116.ENSRNOP00000004956	10116.ENSRNOP00000011030	0	0	0	0	0.061	0.131	0.174	0.377	0.524
Col3a1	Mmp13	10116.ENSRNOP00000004956	10116.ENSRNOP00000011507	0	0	0	0	0.058	0.077	0	0.521	0.547
Col3a1	Loxl2	10116.ENSRNOP00000004956	10116.ENSRNOP00000055457	0	0	0	0	0.347	0.082	0	0.443	0.637
Col3a1	Lox	10116.ENSRNOP00000004956	10116.ENSRNOP00000065314	0	0	0	0	0.274	0.07	0	0.579	0.691
Col3a1	Eln	10116.ENSRNOP00000004956	10116.ENSRNOP00000030301	0	0	0	0	0.211	0	0	0.636	0.7
Col3a1	Timp1	10116.ENSRNOP00000004956	10116.ENSRNOP00000013745	0	0	0	0	0.138	0.065	0	0.673	0.713
Col3a1	Col2a1	10116.ENSRNOP00000004956	10116.ENSRNOP00000016044	0	0	0.431	0.949	0.09	0	0.72	0.624	0.747
Col3a1	Lum	10116.ENSRNOP00000004956	10116.ENSRNOP00000006109	0	0	0	0	0.814	0.193	0.72	0.57	0.979
Col3a1	Col1a1	10116.ENSRNOP00000004956	10116.ENSRNOP00000005311	0	0	0.439	0.949	0.937	0	0.8	0.903	0.987
Col6a2	Aebp1	10116.ENSRNOP00000001695	10116.ENSRNOP00000018846	0	0	0	0	0.224	0	0	0.261	0.402
Col6a2	Serping1	10116.ENSRNOP00000001695	10116.ENSRNOP00000009817	0	0	0	0	0.106	0.064	0	0.372	0.429
Col6a2	Loxl2	10116.ENSRNOP00000001695	10116.ENSRNOP00000055457	0	0	0	0	0.153	0.064	0	0.34	0.431
Col6a2	Mfap4	10116.ENSRNOP00000001695	10116.ENSRNOP00000003268	0	0	0	0	0.175	0	0	0.37	0.458
Col6a2	Col2a1	10116.ENSRNOP00000001695	10116.ENSRNOP00000016044	0	0	0	0.592	0.064	0.206	0.3	0.31	0.499
Col6a2	Adamts1	10116.ENSRNOP00000001695	10116.ENSRNOP00000002187	0	0	0	0	0.125	0.082	0	0.474	0.541
Col6a2	Col26a1	10116.ENSRNOP00000001695	10116.ENSRNOP00000056286	0	0	0	0	0	0	0.3	0.4	0.562
Col6a2	Lum	10116.ENSRNOP00000001695	10116.ENSRNOP00000006109	0	0	0	0	0.276	0.081	0	0.399	0.565
Col6a2	Itgb6	10116.ENSRNOP00000001695	10116.ENSRNOP00000011030	0	0	0	0	0.049	0.118	0.738	0.054	0.765
Col6a2	Pcolce	10116.ENSRNOP00000001695	10116.ENSRNOP00000001887	0	0	0	0	0.432	0.271	0	0.523	0.785
Col6a2	Col3a1	10116.ENSRNOP00000001695	10116.ENSRNOP00000004956	0	0	0	0.606	0.64	0.206	0.3	0.671	0.839
Col6a2	Col1a1	10116.ENSRNOP00000001695	10116.ENSRNOP00000005311	0	0	0	0.594	0.816	0.206	0.3	0.722	0.921
Cpxm1	Col26a1	10116.ENSRNOP00000028818	10116.ENSRNOP00000056286	0	0	0	0	0.065	0	0	0.387	0.402
Crip3	Slc22a7	10116.ENSRNOP00000058221	10116.ENSRNOP00000025094	0	0	0	0	0	0	0	0.434	0.434
Crlf2	Tnfsf4	10116.ENSRNOP00000066370	10116.ENSRNOP00000003969	0	0	0	0	0	0	0	0.621	0.621
Crlf2	Il10	10116.ENSRNOP00000066370	10116.ENSRNOP00000006246	0	0	0	0	0	0	0.6	0.277	0.698
Crlf2	Csf3	10116.ENSRNOP00000066370	10116.ENSRNOP00000011509	0	0	0	0	0	0	0.6	0	0.6
Crlf2	Egf	10116.ENSRNOP00000066370	10116.ENSRNOP00000040920	0	0	0	0	0	0	0.6	0.096	0.623
Csf3	Ccl7	10116.ENSRNOP00000011509	10116.ENSRNOP00000000256	0	0	0	0	0.079	0	0	0.687	0.7
Csf3	Serpine1	10116.ENSRNOP00000011509	10116.ENSRNOP00000001916	0	0	0	0	0.058	0	0	0.394	0.404
Csf3	Cxcl10	10116.ENSRNOP00000011509	10116.ENSRNOP00000003649	0	0	0	0	0.064	0	0	0.787	0.793
Csf3	Cxcl1	10116.ENSRNOP00000011509	10116.ENSRNOP00000003778	0	0	0	0	0.095	0	0	0.797	0.808
Csf3	Il10	10116.ENSRNOP00000011509	10116.ENSRNOP00000006246	0	0	0	0	0.056	0	0	0.85	0.853
Csf3	Ccl2	10116.ENSRNOP00000011509	10116.ENSRNOP00000009448	0	0	0	0	0.084	0	0	0.828	0.836
Csf3	Angpt2	10116.ENSRNOP00000011509	10116.ENSRNOP00000022774	0	0	0	0	0	0	0	0.41	0.41
Csf3	Cxcl3	10116.ENSRNOP00000011509	10116.ENSRNOP00000038520	0	0	0	0	0.081	0	0	0.39	0.415
Csf3	Gdnf	10116.ENSRNOP00000011509	10116.ENSRNOP00000044012	0	0	0	0	0	0	0	0.422	0.422
Csf3	Cxcl11	10116.ENSRNOP00000011509	10116.ENSRNOP00000035380	0	0	0	0	0.064	0	0	0.459	0.472
Csf3	Timp1	10116.ENSRNOP00000011509	10116.ENSRNOP00000013745	0	0	0	0	0	0	0	0.521	0.521
Csf3	Ccl12	10116.ENSRNOP00000011509	10116.ENSRNOP00000038407	0	0	0	0	0.062	0	0	0.541	0.551
Csf3	Sele	10116.ENSRNOP00000011509	10116.ENSRNOP00000068171	0	0	0	0	0.062	0	0	0.588	0.597
Csf3	Crlf2	10116.ENSRNOP00000011509	10116.ENSRNOP00000066370	0	0	0	0	0	0	0.6	0	0.6
Csf3	Il20rb	10116.ENSRNOP00000011509	10116.ENSRNOP00000031089	0	0	0	0	0	0	0.6	0.072	0.612
Csf3	Il20ra	10116.ENSRNOP00000011509	10116.ENSRNOP00000041938	0	0	0	0	0	0	0.6	0.09	0.62
Csf3	Icam1	10116.ENSRNOP00000011509	10116.ENSRNOP00000028066	0	0	0	0	0.062	0	0	0.627	0.635
Csf3	Egf	10116.ENSRNOP00000011509	10116.ENSRNOP00000040920	0	0	0	0	0	0	0	0.679	0.679
Csf3	Fgf2	10116.ENSRNOP00000011509	10116.ENSRNOP00000023388	0	0	0	0	0	0	0	0.703	0.703
Csf3	Il2ra	10116.ENSRNOP00000011509	10116.ENSRNOP00000066383	0	0	0	0	0	0	0.6	0.311	0.712
Csf3	Lepr	10116.ENSRNOP00000011509	10116.ENSRNOP00000046647	0	0	0	0	0	0.385	0.6	0.356	0.827
Ctcfl	Spo11	10116.ENSRNOP00000034635	10116.ENSRNOP00000008959	0	0	0	0	0	0	0	0.449	0.449
Ctcfl	Adpgk	10116.ENSRNOP00000034635	10116.ENSRNOP00000013022	0	0	0	0	0.049	0	0	0.41	0.414
Ctcfl	Top2a	10116.ENSRNOP00000034635	10116.ENSRNOP00000040257	0	0	0	0	0.064	0.08	0	0.402	0.44
Cttn	Itgb6	10116.ENSRNOP00000051742	10116.ENSRNOP00000011030	0	0	0	0	0.076	0	0.386	0.086	0.436
Cttn	Icam1	10116.ENSRNOP00000051742	10116.ENSRNOP00000028066	0	0	0	0	0.058	0	0	0.453	0.462
Cttn	Egf	10116.ENSRNOP00000051742	10116.ENSRNOP00000040920	0	0	0	0	0	0	0	0.565	0.565
Cttn	RSA-14-44	10116.ENSRNOP00000051742	10116.ENSRNOP00000061832	0	0	0	0	0.059	0	0.321	0.263	0.487
Cxcl1	Ccl7	10116.ENSRNOP00000003778	10116.ENSRNOP00000000256	0	0	0	0	0.258	0.054	0	0.804	0.851
Cxcl1	Serpine1	10116.ENSRNOP00000003778	10116.ENSRNOP00000001916	0	0	0	0	0.134	0	0	0.496	0.545
Cxcl1	Cxcl10	10116.ENSRNOP00000003778	10116.ENSRNOP00000003649	0	0	0	0	0.175	0.07	0	0.865	0.887
Cxcl1	Junb	10116.ENSRNOP00000003778	10116.ENSRNOP00000061729	0	0	0	0	0.362	0.055	0	0.113	0.419
Cxcl1	Tnfaip6	10116.ENSRNOP00000003778	10116.ENSRNOP00000064253	0	0	0	0	0.064	0.112	0	0.37	0.43
Cxcl1	Ccrl2	10116.ENSRNOP00000003778	10116.ENSRNOP00000044084	0	0	0	0	0.107	0.081	0.145	0.288	0.434
Cxcl1	Edn1	10116.ENSRNOP00000003778	10116.ENSRNOP00000019361	0	0	0	0	0.063	0	0	0.464	0.476
Cxcl1	Mmp13	10116.ENSRNOP00000003778	10116.ENSRNOP00000011507	0	0	0	0	0.064	0.057	0	0.489	0.51
Cxcl1	Lum	10116.ENSRNOP00000003778	10116.ENSRNOP00000006109	0	0	0	0	0	0	0	0.513	0.513
Cxcl1	Tlr5	10116.ENSRNOP00000003778	10116.ENSRNOP00000004821	0	0	0	0	0	0	0	0.558	0.558
Cxcl1	Sele	10116.ENSRNOP00000003778	10116.ENSRNOP00000068171	0	0	0	0	0.057	0.041	0	0.602	0.608
Cxcl1	Egf	10116.ENSRNOP00000003778	10116.ENSRNOP00000040920	0	0	0	0	0	0.043	0	0.61	0.611
Cxcl1	Fgf2	10116.ENSRNOP00000003778	10116.ENSRNOP00000023388	0	0	0	0	0	0	0	0.646	0.646
Cxcl1	Timp1	10116.ENSRNOP00000003778	10116.ENSRNOP00000013745	0	0	0	0	0.136	0	0	0.623	0.66
Cxcl1	Ccl12	10116.ENSRNOP00000003778	10116.ENSRNOP00000038407	0	0	0	0	0.064	0.054	0	0.668	0.681
Cxcl1	Ccr1l1	10116.ENSRNOP00000003778	10116.ENSRNOP00000008783	0	0	0	0	0.062	0.081	0.643	0.128	0.696
Cxcl1	Nfkbia	10116.ENSRNOP00000003778	10116.ENSRNOP00000009894	0	0	0	0	0.177	0	0	0.669	0.716
Cxcl1	Ccr9	10116.ENSRNOP00000003778	10116.ENSRNOP00000008269	0	0	0	0	0	0.081	0.643	0.243	0.73
Cxcl1	Icam1	10116.ENSRNOP00000003778	10116.ENSRNOP00000028066	0	0	0	0	0.155	0	0	0.752	0.781
Cxcl1	Csf3	10116.ENSRNOP00000003778	10116.ENSRNOP00000011509	0	0	0	0	0.095	0	0	0.797	0.808
Cxcl1	Cxcl3	10116.ENSRNOP00000003778	10116.ENSRNOP00000038520	0	0	0	0.955	0.091	0	0.8	0.799	0.817
Cxcl1	Cxcl11	10116.ENSRNOP00000003778	10116.ENSRNOP00000035380	0	0	0	0	0.092	0.08	0.388	0.7	0.826
Cxcl1	Il10	10116.ENSRNOP00000003778	10116.ENSRNOP00000006246	0	0	0	0	0.064	0	0	0.9	0.902
Cxcl1	Ccl2	10116.ENSRNOP00000003778	10116.ENSRNOP00000009448	0	0	0	0	0.512	0.054	0	0.906	0.953
Cxcl10	Ccl7	10116.ENSRNOP00000003649	10116.ENSRNOP00000000256	0	0	0	0	0.173	0.054	0	0.827	0.853
Cxcl10	Serpine1	10116.ENSRNOP00000003649	10116.ENSRNOP00000001916	0	0	0	0	0.081	0	0	0.446	0.469
Cxcl10	Il2ra	10116.ENSRNOP00000003649	10116.ENSRNOP00000066383	0	0	0	0	0.06	0	0	0.447	0.458
Cxcl10	Tlr5	10116.ENSRNOP00000003649	10116.ENSRNOP00000004821	0	0	0	0	0.064	0	0	0.497	0.509
Cxcl10	Fgf2	10116.ENSRNOP00000003649	10116.ENSRNOP00000023388	0	0	0	0	0	0	0	0.571	0.571
Cxcl10	Ccrl2	10116.ENSRNOP00000003649	10116.ENSRNOP00000044084	0	0	0	0	0.104	0.081	0.145	0.463	0.572
Cxcl10	Egf	10116.ENSRNOP00000003649	10116.ENSRNOP00000040920	0	0	0	0	0	0.043	0	0.577	0.578
Cxcl10	Sele	10116.ENSRNOP00000003649	10116.ENSRNOP00000068171	0	0	0	0	0.06	0.041	0	0.571	0.579
Cxcl10	Cd69	10116.ENSRNOP00000003649	10116.ENSRNOP00000010422	0	0	0	0	0.082	0.041	0	0.57	0.588
Cxcl10	Nfkbia	10116.ENSRNOP00000003649	10116.ENSRNOP00000009894	0	0	0	0	0.1	0	0	0.572	0.598
Cxcl10	Timp1	10116.ENSRNOP00000003649	10116.ENSRNOP00000013745	0	0	0	0	0.081	0	0	0.589	0.606
Cxcl10	Cxcl3	10116.ENSRNOP00000003649	10116.ENSRNOP00000038520	0	0	0	0	0.074	0.07	0	0.645	0.668
Cxcl10	Ido1	10116.ENSRNOP00000003649	10116.ENSRNOP00000050320	0	0	0	0	0.398	0	0	0.523	0.7
Cxcl10	Icam1	10116.ENSRNOP00000003649	10116.ENSRNOP00000028066	0	0	0	0	0.133	0	0	0.719	0.746
Cxcl10	Ccr1l1	10116.ENSRNOP00000003649	10116.ENSRNOP00000008783	0	0	0	0	0.064	0.083	0.643	0.322	0.765
Cxcl10	Ccr9	10116.ENSRNOP00000003649	10116.ENSRNOP00000008269	0	0	0	0	0	0.081	0.643	0.421	0.793
Cxcl10	Csf3	10116.ENSRNOP00000003649	10116.ENSRNOP00000011509	0	0	0	0	0.064	0	0	0.787	0.793
Cxcl10	Ccl12	10116.ENSRNOP00000003649	10116.ENSRNOP00000038407	0	0	0	0	0.109	0.054	0	0.775	0.794
Cxcl10	Il10	10116.ENSRNOP00000003649	10116.ENSRNOP00000006246	0	0	0	0	0.061	0	0	0.865	0.868
Cxcl10	Cxcl1	10116.ENSRNOP00000003649	10116.ENSRNOP00000003778	0	0	0	0	0.175	0.07	0	0.865	0.887
Cxcl10	Ccl2	10116.ENSRNOP00000003649	10116.ENSRNOP00000009448	0	0	0	0	0.251	0.054	0	0.923	0.94
Cxcl10	Cxcl11	10116.ENSRNOP00000003649	10116.ENSRNOP00000035380	0	0	0	0	0.846	0.087	0.922	0.882	0.998
Cxcl11	Ccl7	10116.ENSRNOP00000035380	10116.ENSRNOP00000000256	0	0	0	0	0.058	0.07	0	0.684	0.699
Cxcl11	Cxcl10	10116.ENSRNOP00000035380	10116.ENSRNOP00000003649	0	0	0	0	0.846	0.087	0.922	0.882	0.998
Cxcl11	Cxcl1	10116.ENSRNOP00000035380	10116.ENSRNOP00000003778	0	0	0	0	0.092	0.08	0.388	0.7	0.826
Cxcl11	Il10	10116.ENSRNOP00000035380	10116.ENSRNOP00000006246	0	0	0	0	0	0	0	0.603	0.603
Cxcl11	Ccr9	10116.ENSRNOP00000035380	10116.ENSRNOP00000008269	0	0	0	0	0	0.082	0.655	0.395	0.791
Cxcl11	Ccr1l1	10116.ENSRNOP00000035380	10116.ENSRNOP00000008783	0	0	0	0	0.057	0.083	0.655	0.309	0.766
Cxcl11	Ccl2	10116.ENSRNOP00000035380	10116.ENSRNOP00000009448	0	0	0	0	0.104	0.07	0	0.746	0.77
Cxcl11	Csf3	10116.ENSRNOP00000035380	10116.ENSRNOP00000011509	0	0	0	0	0.064	0	0	0.459	0.472
Cxcl11	Icam1	10116.ENSRNOP00000035380	10116.ENSRNOP00000028066	0	0	0	0	0.076	0	0	0.466	0.485
Cxcl11	Ido1	10116.ENSRNOP00000035380	10116.ENSRNOP00000050320	0	0	0	0	0.12	0	0	0.376	0.427
Cxcl11	Ccrl2	10116.ENSRNOP00000035380	10116.ENSRNOP00000044084	0	0	0	0	0.081	0.082	0.173	0.405	0.529
Cxcl11	Tnfaip6	10116.ENSRNOP00000035380	10116.ENSRNOP00000064253	0	0	0	0	0.062	0.484	0	0.197	0.577
Cxcl11	Ccl12	10116.ENSRNOP00000035380	10116.ENSRNOP00000038407	0	0	0	0	0.058	0.07	0	0.655	0.672
Cxcl11	Cxcl3	10116.ENSRNOP00000035380	10116.ENSRNOP00000038520	0	0	0	0	0.064	0.079	0.388	0.603	0.762
Cxcl3	Ccl7	10116.ENSRNOP00000038520	10116.ENSRNOP00000000256	0	0	0	0	0.092	0.054	0	0.667	0.689
Cxcl3	Cxcl10	10116.ENSRNOP00000038520	10116.ENSRNOP00000003649	0	0	0	0	0.074	0.07	0	0.645	0.668
Cxcl3	Cxcl1	10116.ENSRNOP00000038520	10116.ENSRNOP00000003778	0	0	0	0.955	0.091	0	0.8	0.799	0.817
Cxcl3	Il10	10116.ENSRNOP00000038520	10116.ENSRNOP00000006246	0	0	0	0	0.064	0	0	0.732	0.738
Cxcl3	Ccr9	10116.ENSRNOP00000038520	10116.ENSRNOP00000008269	0	0	0	0	0	0.081	0.643	0.155	0.699
Cxcl3	Ccr1l1	10116.ENSRNOP00000038520	10116.ENSRNOP00000008783	0	0	0	0	0.05	0.081	0.643	0.051	0.664
Cxcl3	Ccl2	10116.ENSRNOP00000038520	10116.ENSRNOP00000009448	0	0	0	0	0.096	0.054	0	0.734	0.753
Cxcl3	Nfkbia	10116.ENSRNOP00000038520	10116.ENSRNOP00000009894	0	0	0	0	0.09	0	0	0.397	0.428
Cxcl3	Csf3	10116.ENSRNOP00000038520	10116.ENSRNOP00000011509	0	0	0	0	0.081	0	0	0.39	0.415
Cxcl3	Timp1	10116.ENSRNOP00000038520	10116.ENSRNOP00000013745	0	0	0	0	0.081	0	0	0.377	0.403
Cxcl3	Icam1	10116.ENSRNOP00000038520	10116.ENSRNOP00000028066	0	0	0	0	0.101	0	0	0.479	0.511
Cxcl3	Cxcl11	10116.ENSRNOP00000038520	10116.ENSRNOP00000035380	0	0	0	0	0.064	0.079	0.388	0.603	0.762
Cxcl3	Ccl12	10116.ENSRNOP00000038520	10116.ENSRNOP00000038407	0	0	0	0	0.064	0.054	0	0.634	0.648
Cxcl3	Ccrl2	10116.ENSRNOP00000038520	10116.ENSRNOP00000044084	0	0	0	0	0.064	0.081	0.145	0.305	0.42
Cym	Pcsk9	10116.ENSRNOP00000024593	10116.ENSRNOP00000008536	0	0	0	0	0.137	0.181	0	0.233	0.41
Cym	Lpo	10116.ENSRNOP00000024593	10116.ENSRNOP00000011402	0	0	0	0	0.09	0	0.173	0.405	0.513
Cyp1b1	Ugt2b10	10116.ENSRNOP00000061222	10116.ENSRNOP00000002728	0	0	0	0	0.066	0.077	0.678	0.549	0.858
Cyp1b1	Mgst1	10116.ENSRNOP00000061222	10116.ENSRNOP00000010579	0	0	0	0	0.056	0	0.65	0.131	0.688
Cyp1b1	Ido1	10116.ENSRNOP00000061222	10116.ENSRNOP00000050320	0	0	0	0	0	0	0.9	0.279	0.924
Cyp4f39	Cers3	10116.ENSRNOP00000007548	10116.ENSRNOP00000045234	0	0	0	0	0	0.12	0	0.514	0.554
Cyr61	Serpine1	10116.ENSRNOP00000019501	10116.ENSRNOP00000001916	0	0	0	0	0.172	0	0	0.395	0.478
Cyr61	Adamts1	10116.ENSRNOP00000019501	10116.ENSRNOP00000002187	0	0	0	0	0.153	0	0	0.324	0.403
Cyr61	Atf3	10116.ENSRNOP00000019501	10116.ENSRNOP00000005085	0	0	0	0	0.168	0	0	0.362	0.447
Cyr61	Col1a1	10116.ENSRNOP00000019501	10116.ENSRNOP00000005311	0	0	0	0	0.131	0	0	0.362	0.422
Cyr61	Itgb6	10116.ENSRNOP00000019501	10116.ENSRNOP00000011030	0	0	0	0	0	0.055	0.346	0.111	0.403
Cyr61	Edn1	10116.ENSRNOP00000019501	10116.ENSRNOP00000019361	0	0	0	0	0.085	0	0	0.396	0.424
Dcdc5	Tshb	10116.ENSRNOP00000049224	10116.ENSRNOP00000022575	0	0	0	0	0	0	0	0.418	0.418
Dkk2	Egf	10116.ENSRNOP00000015117	10116.ENSRNOP00000040920	0	0	0	0	0	0.181	0.218	0.175	0.425
Dlx5	Col1a1	10116.ENSRNOP00000014946	10116.ENSRNOP00000005311	0	0	0	0	0	0.042	0	0.484	0.484
Dlx5	Lhx8	10116.ENSRNOP00000014946	10116.ENSRNOP00000009370	0	0	0	0	0	0.095	0	0.493	0.521
Dlx5	Bmp7	10116.ENSRNOP00000014946	10116.ENSRNOP00000009656	0	0	0	0	0.058	0	0	0.424	0.434
Dlx5	Tfap2a	10116.ENSRNOP00000014946	10116.ENSRNOP00000040925	0	0	0	0	0.136	0.054	0	0.429	0.492
Dlx5	Edn1	10116.ENSRNOP00000014946	10116.ENSRNOP00000019361	0	0	0	0	0	0	0	0.565	0.565
Drd1	Adora2a	10116.ENSRNOP00000034820	10116.ENSRNOP00000001759	0	0	0	0.667	0.318	0	0	0.785	0.494
Drd1	Rgs9	10116.ENSRNOP00000034820	10116.ENSRNOP00000005076	0	0	0	0	0.195	0.045	0	0.337	0.446
Drd1	Nts	10116.ENSRNOP00000034820	10116.ENSRNOP00000005706	0	0	0	0	0.091	0.13	0	0.511	0.579
Drd1	Tac1	10116.ENSRNOP00000034820	10116.ENSRNOP00000009888	0	0	0	0	0.323	0	0	0.524	0.664
Drd1	Penk	10116.ENSRNOP00000034820	10116.ENSRNOP00000011892	0	0	0	0	0.162	0.044	0	0.455	0.525
Drd1	Tshb	10116.ENSRNOP00000034820	10116.ENSRNOP00000022575	0	0	0	0	0	0	0.6	0.042	0.6
Drd1	Gng7	10116.ENSRNOP00000034820	10116.ENSRNOP00000026893	0	0	0	0	0.171	0.066	0.137	0.291	0.462
Drd1	Ppp1r1b	10116.ENSRNOP00000034820	10116.ENSRNOP00000034614	0	0	0	0	0.119	0	0	0.795	0.812
Drd1	Gpr6	10116.ENSRNOP00000034820	10116.ENSRNOP00000067254	0	0	0	0.594	0.408	0	0	0.399	0.498
Drd1	Gng11	10116.ENSRNOP00000034820	10116.ENSRNOP00000065818	0	0	0	0	0	0.066	0.536	0	0.548
Drd1	Ankk1	10116.ENSRNOP00000034820	10116.ENSRNOP00000062510	0	0	0	0	0.11	0.043	0.066	0.511	0.559
Drd1	Drd2	10116.ENSRNOP00000034820	10116.ENSRNOP00000043759	0	0	0	0.761	0.261	0.413	0	0.943	0.649
Drd2	Adora2a	10116.ENSRNOP00000043759	10116.ENSRNOP00000001759	0	0	0	0.657	0.123	0.621	0	0.982	0.77
Drd2	Rgs9	10116.ENSRNOP00000043759	10116.ENSRNOP00000005076	0	0	0	0	0.195	0.045	0	0.607	0.672
Drd2	Nts	10116.ENSRNOP00000043759	10116.ENSRNOP00000005706	0	0	0	0	0.103	0.13	0	0.65	0.703
Drd2	Tac1	10116.ENSRNOP00000043759	10116.ENSRNOP00000009888	0	0	0	0	0.275	0	0	0.548	0.659
Drd2	Penk	10116.ENSRNOP00000043759	10116.ENSRNOP00000011892	0	0	0	0	0.119	0.044	0	0.593	0.627
Drd2	Gng7	10116.ENSRNOP00000043759	10116.ENSRNOP00000026893	0	0	0	0	0.151	0.066	0.137	0.309	0.463
Drd2	Ppp1r1b	10116.ENSRNOP00000043759	10116.ENSRNOP00000034614	0	0	0	0	0.125	0	0	0.745	0.767
Drd2	Drd1	10116.ENSRNOP00000043759	10116.ENSRNOP00000034820	0	0	0	0.761	0.261	0.413	0	0.943	0.649
Drd2	Ebna1bp2	10116.ENSRNOP00000043759	10116.ENSRNOP00000067854	0	0	0	0	0	0	0	0.426	0.426
Drd2	Ankk1	10116.ENSRNOP00000043759	10116.ENSRNOP00000062510	0	0	0	0	0.154	0.043	0.066	0.917	0.929
E2f8	Mybl2	10116.ENSRNOP00000036763	10116.ENSRNOP00000010343	0	0	0	0	0.251	0.193	0	0.414	0.615
E2f8	Bub1b	10116.ENSRNOP00000036763	10116.ENSRNOP00000010406	0	0	0	0	0.602	0	0	0.095	0.624
E2f8	Ncaph	10116.ENSRNOP00000036763	10116.ENSRNOP00000016157	0	0	0	0	0.259	0	0	0.254	0.423
E2f8	Top2a	10116.ENSRNOP00000036763	10116.ENSRNOP00000040257	0	0	0	0	0.687	0	0	0.248	0.755
ENSRNOP00000013281	Rem2	10116.ENSRNOP00000013281	10116.ENSRNOP00000016020	0	0	0	0	0.063	0.168	0.154	0.201	0.402
ENSRNOP00000013281	RSA-14-44	10116.ENSRNOP00000013281	10116.ENSRNOP00000061832	0	0	0	0	0.05	0.326	0.225	0.313	0.613
ENSRNOP00000042022	Rpl17	10116.ENSRNOP00000042022	10116.ENSRNOP00000025217	0	0	0	0	0.43	0.422	0	0.045	0.658
ENSRNOP00000042022	RGD1562381	10116.ENSRNOP00000042022	10116.ENSRNOP00000041458	0	0	0	0	0.368	0.344	0	0.154	0.618
ENSRNOP00000042022	Rps10l1	10116.ENSRNOP00000042022	10116.ENSRNOP00000043693	0	0	0	0	0.362	0.369	0	0.124	0.616
ENSRNOP00000042022	LOC689899	10116.ENSRNOP00000042022	10116.ENSRNOP00000049652	0	0	0	0	0.375	0.377	0	0.1	0.618
ENSRNOP00000055035	Aldh8a1	10116.ENSRNOP00000055035	10116.ENSRNOP00000020015	0	0	0	0	0.359	0	0	0.207	0.47
Ebna1bp2	Rpl17	10116.ENSRNOP00000067854	10116.ENSRNOP00000025217	0	0	0	0	0.137	0.296	0	0.102	0.406
Ebna1bp2	Drd2	10116.ENSRNOP00000067854	10116.ENSRNOP00000043759	0	0	0	0	0	0	0	0.426	0.426
Ebna1bp2	LOC689899	10116.ENSRNOP00000067854	10116.ENSRNOP00000049652	0	0	0	0	0.154	0.33	0	0.069	0.426
Ebna1bp2	Gpatch4	10116.ENSRNOP00000067854	10116.ENSRNOP00000053762	0	0	0	0	0.556	0.054	0	0	0.562
Ebna1bp2	Rsl1d1l1	10116.ENSRNOP00000067854	10116.ENSRNOP00000067297	0	0	0	0	0.587	0.521	0	0.329	0.855
Ecel1	Atf3	10116.ENSRNOP00000026388	10116.ENSRNOP00000005085	0	0	0	0	0	0	0	0.522	0.522
Ecel1	Mep1a	10116.ENSRNOP00000026388	10116.ENSRNOP00000014791	0	0	0	0	0	0	0	0.543	0.543
Ecel1	Slc10a4	10116.ENSRNOP00000026388	10116.ENSRNOP00000037495	0	0	0	0	0.12	0	0	0.512	0.552
Ecel1	Tmem88b	10116.ENSRNOP00000026388	10116.ENSRNOP00000052210	0	0	0	0	0.075	0	0	0.577	0.591
Edn1	Serpine1	10116.ENSRNOP00000019361	10116.ENSRNOP00000001916	0	0	0	0	0.062	0	0.314	0.715	0.8
Edn1	Cxcl1	10116.ENSRNOP00000019361	10116.ENSRNOP00000003778	0	0	0	0	0.063	0	0	0.464	0.476
Edn1	Il10	10116.ENSRNOP00000019361	10116.ENSRNOP00000006246	0	0	0	0	0	0	0	0.582	0.582
Edn1	Ccr1l1	10116.ENSRNOP00000019361	10116.ENSRNOP00000008783	0	0	0	0	0	0.082	0.549	0	0.568
Edn1	Ccl2	10116.ENSRNOP00000019361	10116.ENSRNOP00000009448	0	0	0	0	0.056	0	0	0.7	0.705
Edn1	Tac1	10116.ENSRNOP00000019361	10116.ENSRNOP00000009888	0	0	0	0	0	0	0	0.45	0.45
Edn1	Nfkbia	10116.ENSRNOP00000019361	10116.ENSRNOP00000009894	0	0	0	0	0.06	0	0	0.463	0.473
Edn1	Timp1	10116.ENSRNOP00000019361	10116.ENSRNOP00000013745	0	0	0	0	0	0	0	0.586	0.586
Edn1	Dlx5	10116.ENSRNOP00000019361	10116.ENSRNOP00000014946	0	0	0	0	0	0	0	0.565	0.565
Edn1	Cyr61	10116.ENSRNOP00000019361	10116.ENSRNOP00000019501	0	0	0	0	0.085	0	0	0.396	0.424
Edn1	Lox	10116.ENSRNOP00000019361	10116.ENSRNOP00000065314	0	0	0	0	0.057	0	0	0.425	0.434
Edn1	Tnni3	10116.ENSRNOP00000019361	10116.ENSRNOP00000024640	0	0	0	0	0	0	0	0.463	0.463
Edn1	Angpt2	10116.ENSRNOP00000019361	10116.ENSRNOP00000022774	0	0	0	0	0	0	0	0.527	0.527
Edn1	Gata6	10116.ENSRNOP00000019361	10116.ENSRNOP00000036967	0	0	0	0	0.057	0	0.401	0.235	0.53
Edn1	Hif3a	10116.ENSRNOP00000019361	10116.ENSRNOP00000023490	0	0	0	0	0.058	0	0.513	0.073	0.537
Edn1	Junb	10116.ENSRNOP00000019361	10116.ENSRNOP00000061729	0	0	0	0	0.048	0	0.501	0.116	0.543
Edn1	Eln	10116.ENSRNOP00000019361	10116.ENSRNOP00000030301	0	0	0	0	0	0	0	0.608	0.608
Edn1	RSA-14-44	10116.ENSRNOP00000019361	10116.ENSRNOP00000061832	0	0	0	0	0.049	0	0.615	0.041	0.618
Edn1	Fgf2	10116.ENSRNOP00000019361	10116.ENSRNOP00000023388	0	0	0	0	0	0	0	0.646	0.646
Edn1	Sele	10116.ENSRNOP00000019361	10116.ENSRNOP00000068171	0	0	0	0	0	0	0	0.697	0.697
Edn1	Icam1	10116.ENSRNOP00000019361	10116.ENSRNOP00000028066	0	0	0	0	0.058	0	0	0.72	0.724
Edn1	P2ry2	10116.ENSRNOP00000019361	10116.ENSRNOP00000026115	0	0	0	0	0	0	0.637	0.281	0.727
Edn1	Adm	10116.ENSRNOP00000019361	10116.ENSRNOP00000035811	0	0	0	0	0.067	0.081	0	0.712	0.732
Edn1	Egf	10116.ENSRNOP00000019361	10116.ENSRNOP00000040920	0	0	0	0	0	0	0.615	0.693	0.877
Egf	Ccl7	10116.ENSRNOP00000040920	10116.ENSRNOP00000000256	0	0	0	0	0	0	0	0.464	0.464
Egf	Serpine1	10116.ENSRNOP00000040920	10116.ENSRNOP00000001916	0	0	0	0	0	0.064	0.158	0.595	0.653
Egf	Gpr15	10116.ENSRNOP00000040920	10116.ENSRNOP00000002258	0	0	0	0	0	0	0	0.426	0.427
Egf	Cxcl10	10116.ENSRNOP00000040920	10116.ENSRNOP00000003649	0	0	0	0	0	0.043	0	0.577	0.578
Egf	Cxcl1	10116.ENSRNOP00000040920	10116.ENSRNOP00000003778	0	0	0	0	0	0.043	0	0.61	0.611
Egf	Il10	10116.ENSRNOP00000040920	10116.ENSRNOP00000006246	0	0	0	0	0	0	0	0.708	0.708
Egf	Pcsk9	10116.ENSRNOP00000040920	10116.ENSRNOP00000008536	0	0	0	0	0	0.218	0.153	0.99	0.992
Egf	Ccl2	10116.ENSRNOP00000040920	10116.ENSRNOP00000009448	0	0	0	0	0	0	0	0.688	0.688
Egf	Bmp7	10116.ENSRNOP00000040920	10116.ENSRNOP00000009656	0	0	0	0	0	0	0	0.537	0.537
Egf	Nfkbia	10116.ENSRNOP00000040920	10116.ENSRNOP00000009894	0	0	0	0	0	0.054	0	0.508	0.515
Egf	Itgb6	10116.ENSRNOP00000040920	10116.ENSRNOP00000011030	0	0	0	0	0	0.057	0.346	0.217	0.475
Egf	Nkx2-1	10116.ENSRNOP00000040920	10116.ENSRNOP00000011453	0	0	0	0	0.048	0	0	0.399	0.404
Egf	Mmp13	10116.ENSRNOP00000040920	10116.ENSRNOP00000011507	0	0	0	0	0	0.046	0	0.44	0.443
Egf	Csf3	10116.ENSRNOP00000040920	10116.ENSRNOP00000011509	0	0	0	0	0	0	0	0.679	0.679
Egf	Rspo1	10116.ENSRNOP00000040920	10116.ENSRNOP00000012811	0	0	0	0	0	0.099	0.176	0.773	0.817
Egf	Timp1	10116.ENSRNOP00000040920	10116.ENSRNOP00000013745	0	0	0	0	0	0	0	0.625	0.625
Egf	Dkk2	10116.ENSRNOP00000040920	10116.ENSRNOP00000015117	0	0	0	0	0	0.181	0.218	0.175	0.425
Egf	Ptk6	10116.ENSRNOP00000040920	10116.ENSRNOP00000017337	0	0	0	0	0	0.056	0.663	0.376	0.784
Egf	Trpm6	10116.ENSRNOP00000040920	10116.ENSRNOP00000017892	0	0	0	0	0	0	0	0.431	0.431
Egf	Insrr	10116.ENSRNOP00000040920	10116.ENSRNOP00000018638	0	0	0	0	0	0.056	0.635	0.077	0.655
Egf	Ntrk1	10116.ENSRNOP00000040920	10116.ENSRNOP00000018961	0	0	0	0	0.14	0.096	0.655	0.772	0.93
Egf	Edn1	10116.ENSRNOP00000040920	10116.ENSRNOP00000019361	0	0	0	0	0	0	0.615	0.693	0.877
Egf	Angpt2	10116.ENSRNOP00000040920	10116.ENSRNOP00000022774	0	0	0	0	0	0.053	0	0.588	0.593
Egf	Igfbp2	10116.ENSRNOP00000040920	10116.ENSRNOP00000023068	0	0	0	0	0	0.046	0.186	0.508	0.584
Egf	Lama1	10116.ENSRNOP00000040920	10116.ENSRNOP00000023224	0	0	0	0	0	0.121	0.615	0.262	0.728
Egf	Fgf2	10116.ENSRNOP00000040920	10116.ENSRNOP00000023388	0	0	0	0	0	0.07	0	0.94	0.942
Egf	Adamts12	10116.ENSRNOP00000040920	10116.ENSRNOP00000025693	0	0	0	0	0	0	0	0.683	0.684
Egf	Icam1	10116.ENSRNOP00000040920	10116.ENSRNOP00000028066	0	0	0	0	0	0	0	0.619	0.619
Egf	Eln	10116.ENSRNOP00000040920	10116.ENSRNOP00000030301	0	0	0	0	0	0	0	0.639	0.639
Egf	Il20rb	10116.ENSRNOP00000040920	10116.ENSRNOP00000031089	0	0	0	0	0	0	0.6	0.065	0.61
Egf	Sele	10116.ENSRNOP00000040920	10116.ENSRNOP00000068171	0	0	0	0	0	0.046	0	0.512	0.515
Egf	Tnfaip6	10116.ENSRNOP00000040920	10116.ENSRNOP00000064253	0	0	0	0	0.06	0.181	0.218	0.318	0.534
Egf	Cttn	10116.ENSRNOP00000040920	10116.ENSRNOP00000051742	0	0	0	0	0	0	0	0.565	0.565
Egf	RSA-14-44	10116.ENSRNOP00000040920	10116.ENSRNOP00000061832	0	0	0	0	0	0.043	0.526	0.128	0.569
Egf	Tdgf1	10116.ENSRNOP00000040920	10116.ENSRNOP00000047852	0	0	0	0	0	0.054	0	0.569	0.575
Egf	Lox	10116.ENSRNOP00000040920	10116.ENSRNOP00000065314	0	0	0	0	0	0.16	0	0.543	0.6
Egf	Il20ra	10116.ENSRNOP00000040920	10116.ENSRNOP00000041938	0	0	0	0	0	0	0.6	0	0.6
Egf	Cdh19	10116.ENSRNOP00000040920	10116.ENSRNOP00000047360	0	0	0	0	0.529	0.046	0.147	0.094	0.606
Egf	Crlf2	10116.ENSRNOP00000040920	10116.ENSRNOP00000066370	0	0	0	0	0	0	0.6	0.096	0.623
Egf	Il2ra	10116.ENSRNOP00000040920	10116.ENSRNOP00000066383	0	0	0	0	0	0	0.6	0.15	0.645
Egf	Hyal5	10116.ENSRNOP00000040920	10116.ENSRNOP00000057222	0	0	0	0	0	0	0	0.659	0.659
Egf	Lepr	10116.ENSRNOP00000040920	10116.ENSRNOP00000046647	0	0	0	0	0	0.083	0.6	0.264	0.706
Egf	Gdnf	10116.ENSRNOP00000040920	10116.ENSRNOP00000044012	0	0	0	0	0	0.08	0	0.719	0.73
Egf	Fgfr4	10116.ENSRNOP00000040920	10116.ENSRNOP00000050988	0	0	0	0	0	0.061	0.645	0.346	0.763
Egf	Tgfa	10116.ENSRNOP00000040920	10116.ENSRNOP00000054248	0	0	0	0	0	0	0.8	0.38	0.87
Ehhadh	Junb	10116.ENSRNOP00000002410	10116.ENSRNOP00000061729	0	0	0	0	0	0.043	0.401	0.125	0.454
Ehhadh	Pdk4	10116.ENSRNOP00000002410	10116.ENSRNOP00000012759	0	0	0	0	0.125	0.296	0.127	0.46	0.671
Eln	Serpine1	10116.ENSRNOP00000030301	10116.ENSRNOP00000001916	0	0	0	0	0	0	0	0.527	0.527
Eln	Mfap4	10116.ENSRNOP00000030301	10116.ENSRNOP00000003268	0	0	0	0	0.152	0.054	0	0.751	0.783
Eln	Col3a1	10116.ENSRNOP00000030301	10116.ENSRNOP00000004956	0	0	0	0	0.211	0	0	0.636	0.7
Eln	Col1a1	10116.ENSRNOP00000030301	10116.ENSRNOP00000005311	0	0	0	0	0.345	0	0	0.722	0.81
Eln	Lum	10116.ENSRNOP00000030301	10116.ENSRNOP00000006109	0	0	0	0	0.142	0.046	0	0.571	0.618
Eln	Il10	10116.ENSRNOP00000030301	10116.ENSRNOP00000006246	0	0	0	0	0	0	0	0.496	0.495
Eln	Ccl2	10116.ENSRNOP00000030301	10116.ENSRNOP00000009448	0	0	0	0	0	0	0	0.587	0.587
Eln	Itgb6	10116.ENSRNOP00000030301	10116.ENSRNOP00000011030	0	0	0	0	0	0	0	0.433	0.433
Eln	Mmp13	10116.ENSRNOP00000030301	10116.ENSRNOP00000011507	0	0	0	0	0	0.054	0	0.616	0.622
Eln	Timp1	10116.ENSRNOP00000030301	10116.ENSRNOP00000013745	0	0	0	0	0.064	0	0	0.717	0.723
Eln	Edn1	10116.ENSRNOP00000030301	10116.ENSRNOP00000019361	0	0	0	0	0	0	0	0.608	0.608
Eln	Fgf2	10116.ENSRNOP00000030301	10116.ENSRNOP00000023388	0	0	0	0	0	0	0	0.621	0.621
Eln	Icam1	10116.ENSRNOP00000030301	10116.ENSRNOP00000028066	0	0	0	0	0	0	0	0.53	0.53
Eln	Sele	10116.ENSRNOP00000030301	10116.ENSRNOP00000068171	0	0	0	0	0	0	0	0.445	0.445
Eln	Hyal5	10116.ENSRNOP00000030301	10116.ENSRNOP00000057222	0	0	0	0	0	0	0	0.583	0.583
Eln	Egf	10116.ENSRNOP00000030301	10116.ENSRNOP00000040920	0	0	0	0	0	0	0	0.639	0.639
Eln	Loxl2	10116.ENSRNOP00000030301	10116.ENSRNOP00000055457	0	0	0	0	0.099	0.164	0.9	0.719	0.976
Eln	Lox	10116.ENSRNOP00000030301	10116.ENSRNOP00000065314	0	0	0	0	0.111	0.715	0.9	0.966	0.999
Emp1	Anxa1	10116.ENSRNOP00000011580	10116.ENSRNOP00000023664	0	0	0	0	0.362	0	0	0.135	0.425
Entpd1	Adora2a	10116.ENSRNOP00000051602	10116.ENSRNOP00000001759	0	0	0	0	0	0	0	0.823	0.823
Entpd1	Il10	10116.ENSRNOP00000051602	10116.ENSRNOP00000006246	0	0	0	0	0.051	0	0	0.708	0.711
Entpd1	Cd69	10116.ENSRNOP00000051602	10116.ENSRNOP00000010422	0	0	0	0	0	0	0	0.516	0.516
Entpd1	Pde1c	10116.ENSRNOP00000051602	10116.ENSRNOP00000017531	0	0	0	0	0.062	0	0.65	0	0.657
Entpd1	P2ry2	10116.ENSRNOP00000051602	10116.ENSRNOP00000026115	0	0	0	0	0	0	0	0.651	0.651
Entpd1	Ak7	10116.ENSRNOP00000051602	10116.ENSRNOP00000041773	0	0	0	0	0	0	0.817	0.043	0.817
Entpd1	Ido1	10116.ENSRNOP00000051602	10116.ENSRNOP00000050320	0	0	0	0	0	0	0	0.462	0.462
Entpd1	Il2ra	10116.ENSRNOP00000051602	10116.ENSRNOP00000066383	0	0	0	0	0.064	0	0	0.419	0.433
Entpd1	Procr	10116.ENSRNOP00000051602	10116.ENSRNOP00000052129	0	0	0	0	0	0	0	0.6	0.6
Entpd1	Akd2	10116.ENSRNOP00000051602	10116.ENSRNOP00000054014	0	0	0	0	0	0	0.817	0.043	0.817
Ermap	Mybl2	10116.ENSRNOP00000034890	10116.ENSRNOP00000010343	0	0	0	0	0.07	0.123	0.2	0.275	0.464
Ermap	Aqp3	10116.ENSRNOP00000034890	10116.ENSRNOP00000013803	0	0	0	0	0.051	0	0	0.422	0.428
Ermap	Trim59	10116.ENSRNOP00000034890	10116.ENSRNOP00000013987	0	0	0	0	0	0	0	0.448	0.448
Ermn	Hapln2	10116.ENSRNOP00000029247	10116.ENSRNOP00000025624	0	0	0	0	0.327	0	0	0.273	0.49
Ermn	Klk6	10116.ENSRNOP00000029247	10116.ENSRNOP00000060676	0	0	0	0	0.383	0	0	0.192	0.48
F7	Serpine1	10116.ENSRNOP00000038466	10116.ENSRNOP00000001916	0	0	0	0	0	0.121	0.126	0.653	0.71
F7	Ttr	10116.ENSRNOP00000038466	10116.ENSRNOP00000022113	0	0	0	0	0.507	0	0	0.21	0.594
F7	Serpind1	10116.ENSRNOP00000038466	10116.ENSRNOP00000031829	0	0	0	0	0.286	0.121	0.126	0.361	0.602
F7	Wfdc6b	10116.ENSRNOP00000038466	10116.ENSRNOP00000042819	0	0	0	0	0	0.117	0.472	0.086	0.536
F7	Procr	10116.ENSRNOP00000038466	10116.ENSRNOP00000052129	0	0	0	0	0	0.118	0	0.692	0.716
Fam167a	B3galt5	10116.ENSRNOP00000015055	10116.ENSRNOP00000045319	0	0	0	0	0	0	0	0.781	0.781
Fam19a4	Ntrk1	10116.ENSRNOP00000061075	10116.ENSRNOP00000018961	0	0	0	0	0	0	0	0.443	0.443
Fam83d	Bub1b	10116.ENSRNOP00000021308	10116.ENSRNOP00000010406	0	0	0	0	0.648	0	0	0.373	0.77
Fam83d	Ncaph	10116.ENSRNOP00000021308	10116.ENSRNOP00000016157	0	0	0	0	0.574	0	0	0.102	0.601
Fam83d	Anln	10116.ENSRNOP00000021308	10116.ENSRNOP00000019601	0	0	0	0	0.435	0.056	0	0.355	0.626
Fam83d	Top2a	10116.ENSRNOP00000021308	10116.ENSRNOP00000040257	0	0	0	0	0.644	0	0	0.177	0.694
Fcrl2	Gfral	10116.ENSRNOP00000021938	10116.ENSRNOP00000043286	0	0	0	0	0	0	0	0.596	0.596
Fezf1	Nkx2-1	10116.ENSRNOP00000010019	10116.ENSRNOP00000011453	0	0	0	0	0.24	0.058	0.128	0.236	0.459
Fgf2	Ccl7	10116.ENSRNOP00000023388	10116.ENSRNOP00000000256	0	0	0	0	0	0	0	0.483	0.483
Fgf2	Serpine1	10116.ENSRNOP00000023388	10116.ENSRNOP00000001916	0	0	0	0	0.06	0.041	0	0.591	0.599
Fgf2	Cxcl10	10116.ENSRNOP00000023388	10116.ENSRNOP00000003649	0	0	0	0	0	0	0	0.571	0.571
Fgf2	Cxcl1	10116.ENSRNOP00000023388	10116.ENSRNOP00000003778	0	0	0	0	0	0	0	0.646	0.646
Fgf2	Col1a1	10116.ENSRNOP00000023388	10116.ENSRNOP00000005311	0	0	0	0	0.06	0.054	0	0.541	0.556
Fgf2	Il10	10116.ENSRNOP00000023388	10116.ENSRNOP00000006246	0	0	0	0	0	0	0	0.698	0.698
Fgf2	Msx1	10116.ENSRNOP00000023388	10116.ENSRNOP00000009101	0	0	0	0	0.081	0.052	0	0.396	0.428
Fgf2	Ccl2	10116.ENSRNOP00000023388	10116.ENSRNOP00000009448	0	0	0	0	0	0	0	0.704	0.704
Fgf2	Bmp7	10116.ENSRNOP00000023388	10116.ENSRNOP00000009656	0	0	0	0	0	0	0	0.694	0.694
Fgf2	Itgb6	10116.ENSRNOP00000023388	10116.ENSRNOP00000011030	0	0	0	0	0	0.068	0.374	0.06	0.403
Fgf2	Nkx2-1	10116.ENSRNOP00000023388	10116.ENSRNOP00000011453	0	0	0	0	0	0	0	0.448	0.448
Fgf2	Mmp13	10116.ENSRNOP00000023388	10116.ENSRNOP00000011507	0	0	0	0	0	0.042	0	0.547	0.547
Fgf2	Csf3	10116.ENSRNOP00000023388	10116.ENSRNOP00000011509	0	0	0	0	0	0	0	0.703	0.703
Fgf2	Fut4	10116.ENSRNOP00000023388	10116.ENSRNOP00000012176	0	0	0	0	0	0	0	0.489	0.489
Fgf2	Timp1	10116.ENSRNOP00000023388	10116.ENSRNOP00000013745	0	0	0	0	0	0	0	0.627	0.627
Fgf2	Col2a1	10116.ENSRNOP00000023388	10116.ENSRNOP00000016044	0	0	0	0	0	0.054	0	0.453	0.461
Fgf2	Isl1	10116.ENSRNOP00000023388	10116.ENSRNOP00000017305	0	0	0	0	0	0	0	0.555	0.555
Fgf2	Insrr	10116.ENSRNOP00000023388	10116.ENSRNOP00000018638	0	0	0	0	0.08	0.041	0.6	0.121	0.648
Fgf2	Ntrk1	10116.ENSRNOP00000023388	10116.ENSRNOP00000018961	0	0	0	0	0	0.041	0.6	0.814	0.922
Fgf2	Edn1	10116.ENSRNOP00000023388	10116.ENSRNOP00000019361	0	0	0	0	0	0	0	0.646	0.646
Fgf2	Ttr	10116.ENSRNOP00000023388	10116.ENSRNOP00000022113	0	0	0	0	0	0	0.5	0.281	0.625
Fgf2	Angpt2	10116.ENSRNOP00000023388	10116.ENSRNOP00000022774	0	0	0	0	0.064	0	0	0.721	0.727
Fgf2	Six3	10116.ENSRNOP00000023388	10116.ENSRNOP00000029513	0	0	0	0	0	0	0	0.405	0.405
Fgf2	Gata6	10116.ENSRNOP00000023388	10116.ENSRNOP00000036967	0	0	0	0	0	0	0	0.423	0.423
Fgf2	Adm	10116.ENSRNOP00000023388	10116.ENSRNOP00000035811	0	0	0	0	0.058	0	0	0.46	0.469
Fgf2	Lox	10116.ENSRNOP00000023388	10116.ENSRNOP00000065314	0	0	0	0	0.063	0	0	0.524	0.534
Fgf2	Sele	10116.ENSRNOP00000023388	10116.ENSRNOP00000068171	0	0	0	0	0.085	0	0	0.542	0.563
Fgf2	Hyal5	10116.ENSRNOP00000023388	10116.ENSRNOP00000057222	0	0	0	0	0	0	0	0.59	0.59
Fgf2	Myog	10116.ENSRNOP00000023388	10116.ENSRNOP00000039817	0	0	0	0	0.061	0	0	0.596	0.605
Fgf2	Eln	10116.ENSRNOP00000023388	10116.ENSRNOP00000030301	0	0	0	0	0	0	0	0.621	0.621
Fgf2	Icam1	10116.ENSRNOP00000023388	10116.ENSRNOP00000028066	0	0	0	0	0	0	0	0.626	0.626
Fgf2	Gdnf	10116.ENSRNOP00000023388	10116.ENSRNOP00000044012	0	0	0	0	0.057	0	0	0.854	0.856
Fgf2	Egf	10116.ENSRNOP00000023388	10116.ENSRNOP00000040920	0	0	0	0	0	0.07	0	0.94	0.942
Fgf2	Fgfr4	10116.ENSRNOP00000023388	10116.ENSRNOP00000050988	0	0	0	0	0	0.696	0.872	0.732	0.988
Fgfr4	Lctl	10116.ENSRNOP00000050988	10116.ENSRNOP00000012308	0	0	0	0	0.05	0.164	0.186	0.29	0.479
Fgfr4	Angpt2	10116.ENSRNOP00000050988	10116.ENSRNOP00000022774	0	0	0	0	0	0.164	0.645	0.065	0.698
Fgfr4	Fgf2	10116.ENSRNOP00000050988	10116.ENSRNOP00000023388	0	0	0	0	0	0.696	0.872	0.732	0.988
Fgfr4	Egf	10116.ENSRNOP00000050988	10116.ENSRNOP00000040920	0	0	0	0	0	0.061	0.645	0.346	0.763
Fgfr4	Gfral	10116.ENSRNOP00000050988	10116.ENSRNOP00000043286	0	0	0	0	0	0.316	0.175	0.168	0.489
Fgfr4	Gdnf	10116.ENSRNOP00000050988	10116.ENSRNOP00000044012	0	0	0	0	0	0.335	0.384	0.115	0.606
Fgfr4	Tgfa	10116.ENSRNOP00000050988	10116.ENSRNOP00000054248	0	0	0	0	0.049	0	0.6	0.08	0.619
Fmo5	RGD1559682	10116.ENSRNOP00000024423	10116.ENSRNOP00000067488	0	0	0	0	0	0	0	0.617	0.617
Fscn3	Odf1	10116.ENSRNOP00000061158	10116.ENSRNOP00000008700	0	0	0	0	0.096	0	0	0.514	0.541
Fut4	B3galt5	10116.ENSRNOP00000012176	10116.ENSRNOP00000045319	0	0	0	0	0.058	0	0.132	0.361	0.432
Fut4	Fgf2	10116.ENSRNOP00000012176	10116.ENSRNOP00000023388	0	0	0	0	0	0	0	0.489	0.489
Fut4	Sele	10116.ENSRNOP00000012176	10116.ENSRNOP00000068171	0	0	0	0	0	0.069	0	0.816	0.821
Fut4	B3gnt3	10116.ENSRNOP00000012176	10116.ENSRNOP00000025362	0	0	0	0	0.058	0	0.909	0.567	0.959
Galnt12	Rasl11a	10116.ENSRNOP00000011112	10116.ENSRNOP00000001264	0	0	0	0	0	0	0	0.496	0.495
Galnt12	Slc6a12	10116.ENSRNOP00000011112	10116.ENSRNOP00000018821	0	0	0	0	0	0	0	0.467	0.467
Galnt12	B3gnt3	10116.ENSRNOP00000011112	10116.ENSRNOP00000025362	0	0	0	0	0.059	0.079	0	0.68	0.698
Galr1	Nts	10116.ENSRNOP00000022400	10116.ENSRNOP00000005706	0	0	0	0	0.076	0.13	0	0.336	0.419
Gata6	Tfap2c	10116.ENSRNOP00000036967	10116.ENSRNOP00000006991	0	0	0	0	0.077	0.065	0	0.373	0.411
Gata6	Mybl2	10116.ENSRNOP00000036967	10116.ENSRNOP00000010343	0	0	0	0	0.049	0.104	0.289	0.207	0.455
Gata6	Nkx2-1	10116.ENSRNOP00000036967	10116.ENSRNOP00000011453	0	0	0	0	0	0.193	0.316	0.683	0.81
Gata6	Sftpc	10116.ENSRNOP00000036967	10116.ENSRNOP00000015032	0	0	0	0	0	0	0	0.424	0.424
Gata6	Isl1	10116.ENSRNOP00000036967	10116.ENSRNOP00000017305	0	0	0	0	0.063	0.163	0	0.554	0.62
Gata6	Edn1	10116.ENSRNOP00000036967	10116.ENSRNOP00000019361	0	0	0	0	0.057	0	0.401	0.235	0.53
Gata6	Fgf2	10116.ENSRNOP00000036967	10116.ENSRNOP00000023388	0	0	0	0	0	0	0	0.423	0.423
Gata6	Junb	10116.ENSRNOP00000036967	10116.ENSRNOP00000061729	0	0	0	0	0	0.193	0.223	0.167	0.432
Gata6	Tdgf1	10116.ENSRNOP00000036967	10116.ENSRNOP00000047852	0	0	0	0	0	0.08	0	0.456	0.478
Gata6	Loxl2	10116.ENSRNOP00000036967	10116.ENSRNOP00000055457	0	0	0	0	0.113	0	0	0.633	0.66
Gdnf	Atf3	10116.ENSRNOP00000044012	10116.ENSRNOP00000005085	0	0	0	0	0	0	0	0.426	0.426
Gdnf	Il10	10116.ENSRNOP00000044012	10116.ENSRNOP00000006246	0	0	0	0	0	0	0	0.571	0.571
Gdnf	Ccl2	10116.ENSRNOP00000044012	10116.ENSRNOP00000009448	0	0	0	0	0	0	0	0.45	0.45
Gdnf	Bmp7	10116.ENSRNOP00000044012	10116.ENSRNOP00000009656	0	0	0	0	0	0	0	0.445	0.445
Gdnf	Csf3	10116.ENSRNOP00000044012	10116.ENSRNOP00000011509	0	0	0	0	0	0	0	0.422	0.422
Gdnf	Ntrk1	10116.ENSRNOP00000044012	10116.ENSRNOP00000018961	0	0	0	0	0	0	0.128	0.915	0.923
Gdnf	Fgf2	10116.ENSRNOP00000044012	10116.ENSRNOP00000023388	0	0	0	0	0.057	0	0	0.854	0.856
Gdnf	Egf	10116.ENSRNOP00000044012	10116.ENSRNOP00000040920	0	0	0	0	0	0.08	0	0.719	0.73
Gdnf	Gfral	10116.ENSRNOP00000044012	10116.ENSRNOP00000043286	0	0	0	0	0	0.116	0.325	0.609	0.746
Gdnf	Scn10a	10116.ENSRNOP00000044012	10116.ENSRNOP00000047944	0	0	0	0	0	0	0	0.445	0.445
Gdnf	Fgfr4	10116.ENSRNOP00000044012	10116.ENSRNOP00000050988	0	0	0	0	0	0.335	0.384	0.115	0.606
Gem	Kif6	10116.ENSRNOP00000020826	10116.ENSRNOP00000015584	0	0	0	0	0	0.115	0.107	0.395	0.48
Gem	Insrr	10116.ENSRNOP00000020826	10116.ENSRNOP00000018638	0	0	0	0	0.08	0.129	0.37	0	0.451
Gfral	Fcrl2	10116.ENSRNOP00000043286	10116.ENSRNOP00000021938	0	0	0	0	0	0	0	0.596	0.596
Gfral	Fgfr4	10116.ENSRNOP00000043286	10116.ENSRNOP00000050988	0	0	0	0	0	0.316	0.175	0.168	0.489
Gfral	Gdnf	10116.ENSRNOP00000043286	10116.ENSRNOP00000044012	0	0	0	0	0	0.116	0.325	0.609	0.746
Gjb1	Apcdd1l	10116.ENSRNOP00000068248	10116.ENSRNOP00000032411	0	0	0	0	0	0	0	0.44	0.44
Gjb1	Panx3	10116.ENSRNOP00000068248	10116.ENSRNOP00000041185	0	0	0	0	0	0	0	0.696	0.696
Gjb1	Klk6	10116.ENSRNOP00000068248	10116.ENSRNOP00000060676	0	0	0	0	0.216	0	0	0.315	0.44
Gjb1	Gjc2	10116.ENSRNOP00000068248	10116.ENSRNOP00000064383	0	0	0	0.834	0.064	0	0.54	0.885	0.616
Gjc2	Panx3	10116.ENSRNOP00000064383	10116.ENSRNOP00000041185	0	0	0	0	0	0	0	0.491	0.491
Gjc2	Gjb1	10116.ENSRNOP00000064383	10116.ENSRNOP00000068248	0	0	0	0.834	0.064	0	0.54	0.885	0.616
Gng11	Ccr1l1	10116.ENSRNOP00000065818	10116.ENSRNOP00000008783	0	0	0	0	0	0.066	0.468	0	0.481
Gng11	P2ry2	10116.ENSRNOP00000065818	10116.ENSRNOP00000026115	0	0	0	0	0	0	0.512	0.096	0.539
Gng11	Drd1	10116.ENSRNOP00000065818	10116.ENSRNOP00000034820	0	0	0	0	0	0.066	0.536	0	0.548
Gng11	Lpar5	10116.ENSRNOP00000065818	10116.ENSRNOP00000038032	0	0	0	0	0	0	0.8	0	0.8
Gng11	Lrrc63	10116.ENSRNOP00000065818	10116.ENSRNOP00000055096	0	0	0	0	0	0	0	0.578	0.578
Gng7	RT1-Db1	10116.ENSRNOP00000026893	10116.ENSRNOP00000000522	0	0	0	0	0	0	0.235	0.355	0.485
Gng7	Adora2a	10116.ENSRNOP00000026893	10116.ENSRNOP00000001759	0	0	0	0	0.104	0.066	0.137	0.309	0.434
Gng7	Pcp4	10116.ENSRNOP00000026893	10116.ENSRNOP00000002221	0	0	0	0	0.134	0	0	0.337	0.401
Gng7	Rgs9	10116.ENSRNOP00000026893	10116.ENSRNOP00000005076	0	0	0	0	0.148	0.054	0	0.399	0.473
Gng7	Olr153	10116.ENSRNOP00000026893	10116.ENSRNOP00000023124	0	0	0	0	0	0	0.6	0	0.6
Gng7	Ppp1r1b	10116.ENSRNOP00000026893	10116.ENSRNOP00000034614	0	0	0	0	0.154	0	0	0.341	0.419
Gng7	Drd1	10116.ENSRNOP00000026893	10116.ENSRNOP00000034820	0	0	0	0	0.171	0.066	0.137	0.291	0.462
Gng7	Drd2	10116.ENSRNOP00000026893	10116.ENSRNOP00000043759	0	0	0	0	0.151	0.066	0.137	0.309	0.463
Gng7	Gpr6	10116.ENSRNOP00000026893	10116.ENSRNOP00000067254	0	0	0	0	0.168	0.066	0.137	0.356	0.51
Gng7	Olr1374	10116.ENSRNOP00000026893	10116.ENSRNOP00000064129	0	0	0	0	0	0	0.6	0	0.6
Gng7	Avp	10116.ENSRNOP00000026893	10116.ENSRNOP00000028833	0	0	0	0	0	0	0.6	0.071	0.612
Gng7	Olr1105	10116.ENSRNOP00000026893	10116.ENSRNOP00000039463	0	0	0	0	0	0	0.6	0.118	0.632
Gng7	Olr1106	10116.ENSRNOP00000026893	10116.ENSRNOP00000049146	0	0	0	0	0	0	0.6	0.118	0.632
Gng7	Opn1mw	10116.ENSRNOP00000026893	10116.ENSRNOP00000053164	0	0	0	0	0	0.066	0.64	0.068	0.659
Gng7	Lpar5	10116.ENSRNOP00000026893	10116.ENSRNOP00000038032	0	0	0	0	0	0	0.8	0	0.8
Gp1ba	Itgb6	10116.ENSRNOP00000053510	10116.ENSRNOP00000011030	0	0	0	0	0	0.075	0.374	0.168	0.476
Gp1ba	Serpind1	10116.ENSRNOP00000053510	10116.ENSRNOP00000031829	0	0	0	0	0	0	0.9	0.218	0.918
Gp1ba	Gp5	10116.ENSRNOP00000053510	10116.ENSRNOP00000047810	0	0	0	0.576	0.064	0.114	0.8	0.677	0.87
Gp1ba	Sele	10116.ENSRNOP00000053510	10116.ENSRNOP00000068171	0	0	0	0	0.055	0.084	0.105	0.537	0.593
Gp5	Myom2	10116.ENSRNOP00000047810	10116.ENSRNOP00000015908	0	0	0	0	0	0	0	0.511	0.511
Gp5	Serpind1	10116.ENSRNOP00000047810	10116.ENSRNOP00000031829	0	0	0	0	0	0	0.9	0.302	0.927
Gp5	Gp1ba	10116.ENSRNOP00000047810	10116.ENSRNOP00000053510	0	0	0	0.576	0.064	0.114	0.8	0.677	0.87
Gpatch4	Rsl1d1l1	10116.ENSRNOP00000053762	10116.ENSRNOP00000067297	0	0	0	0	0.556	0	0	0	0.556
Gpatch4	Ebna1bp2	10116.ENSRNOP00000053762	10116.ENSRNOP00000067854	0	0	0	0	0.556	0.054	0	0	0.562
Gpd1	Kcne3	10116.ENSRNOP00000026200	10116.ENSRNOP00000044706	0	0	0	0	0	0	0	0.505	0.505
Gpr1	Ccrl2	10116.ENSRNOP00000067327	10116.ENSRNOP00000044084	0	0	0	0	0	0	0	0.871	0.872
Gpr101	Gpr15	10116.ENSRNOP00000029809	10116.ENSRNOP00000002258	0	0	0	0	0	0	0	0.47	0.47
Gpr101	Gpr6	10116.ENSRNOP00000029809	10116.ENSRNOP00000067254	0	0	0	0	0.172	0	0	0.392	0.475
Gpr15	Egf	10116.ENSRNOP00000002258	10116.ENSRNOP00000040920	0	0	0	0	0	0	0	0.426	0.427
Gpr15	Gpr101	10116.ENSRNOP00000002258	10116.ENSRNOP00000029809	0	0	0	0	0	0	0	0.47	0.47
Gpr6	Tac1	10116.ENSRNOP00000067254	10116.ENSRNOP00000009888	0	0	0	0	0.18	0	0	0.376	0.466
Gpr6	Penk	10116.ENSRNOP00000067254	10116.ENSRNOP00000011892	0	0	0	0	0.123	0.044	0	0.445	0.494
Gpr6	Gng7	10116.ENSRNOP00000067254	10116.ENSRNOP00000026893	0	0	0	0	0.168	0.066	0.137	0.356	0.51
Gpr6	Gpr101	10116.ENSRNOP00000067254	10116.ENSRNOP00000029809	0	0	0	0	0.172	0	0	0.392	0.475
Gpr6	Ppp1r1b	10116.ENSRNOP00000067254	10116.ENSRNOP00000034614	0	0	0	0	0.115	0	0	0.454	0.496
Gpr6	Drd1	10116.ENSRNOP00000067254	10116.ENSRNOP00000034820	0	0	0	0.594	0.408	0	0	0.399	0.498
Hapln2	Anln	10116.ENSRNOP00000025624	10116.ENSRNOP00000019601	0	0	0	0	0.05	0	0	0.442	0.447
Hapln2	Klk6	10116.ENSRNOP00000025624	10116.ENSRNOP00000060676	0	0	0	0	0.281	0	0	0.205	0.404
Hapln2	Nkx6-2	10116.ENSRNOP00000025624	10116.ENSRNOP00000051771	0	0	0	0	0.282	0	0	0.251	0.439
Hapln2	Ermn	10116.ENSRNOP00000025624	10116.ENSRNOP00000029247	0	0	0	0	0.327	0	0	0.273	0.49
Hapln2	Cdh19	10116.ENSRNOP00000025624	10116.ENSRNOP00000047360	0	0	0	0	0.56	0	0	0	0.56
Haus1	Tshb	10116.ENSRNOP00000023100	10116.ENSRNOP00000022575	0	0	0	0	0	0	0	0.479	0.479
Havcr1	Il10	10116.ENSRNOP00000009573	10116.ENSRNOP00000006246	0	0	0	0	0.049	0	0	0.403	0.408
Havcr1	Ccl2	10116.ENSRNOP00000009573	10116.ENSRNOP00000009448	0	0	0	0	0.083	0	0	0.62	0.637
Havcr1	Icam1	10116.ENSRNOP00000009573	10116.ENSRNOP00000028066	0	0	0	0	0	0	0	0.448	0.448
Havcr1	Timp1	10116.ENSRNOP00000009573	10116.ENSRNOP00000013745	0	0	0	0	0	0	0	0.52	0.52
Hdc	Carns1	10116.ENSRNOP00000041885	10116.ENSRNOP00000062149	0	0	0	0	0	0	0.9	0	0.9
Hexim1	Nelfe	10116.ENSRNOP00000004272	10116.ENSRNOP00000000478	0	0	0	0	0.062	0	0	0.49	0.502
Hfe2	Bmp7	10116.ENSRNOP00000028781	10116.ENSRNOP00000009656	0	0	0	0	0	0.193	0.235	0.493	0.66
Hfe2	Tf	10116.ENSRNOP00000028781	10116.ENSRNOP00000012725	0	0	0	0	0	0	0.72	0.056	0.724
Hif3a	Edn1	10116.ENSRNOP00000023490	10116.ENSRNOP00000019361	0	0	0	0	0.058	0	0.513	0.073	0.537
Hif3a	Lrrc63	10116.ENSRNOP00000023490	10116.ENSRNOP00000055096	0	0	0	0	0	0.054	0	0.445	0.452
Hif3a	Junb	10116.ENSRNOP00000023490	10116.ENSRNOP00000061729	0	0	0	0	0.05	0.148	0.376	0.177	0.529
Hist1h2an	Hist2h4	10116.ENSRNOP00000065692	10116.ENSRNOP00000041042	0	0.005	0	0	0.18	0.853	0	0.721	0.963
Hist2h4	Hist1h2an	10116.ENSRNOP00000041042	10116.ENSRNOP00000065692	0	0.005	0	0	0.18	0.853	0	0.721	0.963
Hormad1	Spo11	10116.ENSRNOP00000063863	10116.ENSRNOP00000008959	0	0	0	0	0.096	0	0	0.884	0.89
Hormad1	Stk31	10116.ENSRNOP00000063863	10116.ENSRNOP00000012823	0	0	0	0	0.077	0	0	0.492	0.511
Hormad1	Rad51ap2	10116.ENSRNOP00000063863	10116.ENSRNOP00000065456	0	0	0	0	0	0	0	0.621	0.621
Hormad1	LOC499306	10116.ENSRNOP00000063863	10116.ENSRNOP00000065294	0	0	0	0	0.061	0	0	0.62	0.627
Hspb7	Odf1	10116.ENSRNOP00000042240	10116.ENSRNOP00000008700	0	0	0	0	0	0	0	0.433	0.433
Hspb7	Myom2	10116.ENSRNOP00000042240	10116.ENSRNOP00000015908	0	0	0	0	0.315	0.054	0	0.22	0.45
Hyal5	Il10	10116.ENSRNOP00000057222	10116.ENSRNOP00000006246	0	0	0	0	0	0	0	0.448	0.448
Hyal5	Mmp13	10116.ENSRNOP00000057222	10116.ENSRNOP00000011507	0	0	0	0	0	0	0	0.492	0.492
Hyal5	Fgf2	10116.ENSRNOP00000057222	10116.ENSRNOP00000023388	0	0	0	0	0	0	0	0.59	0.59
Hyal5	Eln	10116.ENSRNOP00000057222	10116.ENSRNOP00000030301	0	0	0	0	0	0	0	0.583	0.583
Hyal5	Egf	10116.ENSRNOP00000057222	10116.ENSRNOP00000040920	0	0	0	0	0	0	0	0.659	0.659
Hyal5	Adam2	10116.ENSRNOP00000057222	10116.ENSRNOP00000061122	0	0	0	0	0.157	0	0.65	0.438	0.819
Icam1	Ccl7	10116.ENSRNOP00000028066	10116.ENSRNOP00000000256	0	0	0	0	0.067	0	0	0.529	0.543
Icam1	Serpine1	10116.ENSRNOP00000028066	10116.ENSRNOP00000001916	0	0	0	0	0.085	0	0	0.719	0.732
Icam1	Cxcl10	10116.ENSRNOP00000028066	10116.ENSRNOP00000003649	0	0	0	0	0.133	0	0	0.719	0.746
Icam1	Cxcl1	10116.ENSRNOP00000028066	10116.ENSRNOP00000003778	0	0	0	0	0.155	0	0	0.752	0.781
Icam1	Tnfsf4	10116.ENSRNOP00000028066	10116.ENSRNOP00000003969	0	0	0	0	0	0	0	0.405	0.405
Icam1	Tlr5	10116.ENSRNOP00000028066	10116.ENSRNOP00000004821	0	0	0	0	0.071	0	0	0.392	0.411
Icam1	Il10	10116.ENSRNOP00000028066	10116.ENSRNOP00000006246	0	0	0	0	0	0	0	0.812	0.812
Icam1	Birc3	10116.ENSRNOP00000028066	10116.ENSRNOP00000007702	0	0	0	0	0.176	0	0	0.367	0.456
Icam1	Ccl2	10116.ENSRNOP00000028066	10116.ENSRNOP00000009448	0	0	0	0	0.157	0	0	0.891	0.905
Icam1	Havcr1	10116.ENSRNOP00000028066	10116.ENSRNOP00000009573	0	0	0	0	0	0	0	0.448	0.448
Icam1	Nfkbia	10116.ENSRNOP00000028066	10116.ENSRNOP00000009894	0	0	0	0	0.139	0	0	0.752	0.777
Icam1	Cd69	10116.ENSRNOP00000028066	10116.ENSRNOP00000010422	0	0	0	0	0.06	0.041	0	0.59	0.598
Icam1	Csf3	10116.ENSRNOP00000028066	10116.ENSRNOP00000011509	0	0	0	0	0.062	0	0	0.627	0.635
Icam1	Timp1	10116.ENSRNOP00000028066	10116.ENSRNOP00000013745	0	0	0	0	0.123	0	0	0.63	0.661
Icam1	Edn1	10116.ENSRNOP00000028066	10116.ENSRNOP00000019361	0	0	0	0	0.058	0	0	0.72	0.724
Icam1	Angpt2	10116.ENSRNOP00000028066	10116.ENSRNOP00000022774	0	0	0	0	0.049	0.086	0	0.57	0.594
Icam1	Fgf2	10116.ENSRNOP00000028066	10116.ENSRNOP00000023388	0	0	0	0	0	0	0	0.626	0.626
Icam1	Anxa1	10116.ENSRNOP00000028066	10116.ENSRNOP00000023664	0	0	0	0	0.089	0	0	0.419	0.448
Icam1	Il2ra	10116.ENSRNOP00000028066	10116.ENSRNOP00000066383	0	0	0	0	0	0.114	0	0.355	0.404
Icam1	C3	10116.ENSRNOP00000028066	10116.ENSRNOP00000066885	0	0	0	0	0.102	0	0	0.39	0.429
Icam1	Cttn	10116.ENSRNOP00000028066	10116.ENSRNOP00000051742	0	0	0	0	0.058	0	0	0.453	0.462
Icam1	Cxcl11	10116.ENSRNOP00000028066	10116.ENSRNOP00000035380	0	0	0	0	0.076	0	0	0.466	0.485
Icam1	Lox	10116.ENSRNOP00000028066	10116.ENSRNOP00000065314	0	0	0	0	0.065	0	0	0.497	0.509
Icam1	Cxcl3	10116.ENSRNOP00000028066	10116.ENSRNOP00000038520	0	0	0	0	0.101	0	0	0.479	0.511
Icam1	Eln	10116.ENSRNOP00000028066	10116.ENSRNOP00000030301	0	0	0	0	0	0	0	0.53	0.53
Icam1	Egf	10116.ENSRNOP00000028066	10116.ENSRNOP00000040920	0	0	0	0	0	0	0	0.619	0.619
Icam1	Procr	10116.ENSRNOP00000028066	10116.ENSRNOP00000052129	0	0	0	0	0.086	0	0	0.879	0.885
Icam1	Sele	10116.ENSRNOP00000028066	10116.ENSRNOP00000068171	0	0	0	0	0.049	0.041	0	0.901	0.902
Icam4	Zglp1	10116.ENSRNOP00000060742	10116.ENSRNOP00000062768	0	0	0	0	0	0	0	0.62	0.62
Ido1	Cxcl10	10116.ENSRNOP00000050320	10116.ENSRNOP00000003649	0	0	0	0	0.398	0	0	0.523	0.7
Ido1	Il10	10116.ENSRNOP00000050320	10116.ENSRNOP00000006246	0	0	0	0	0	0	0	0.728	0.728
Ido1	Ccl2	10116.ENSRNOP00000050320	10116.ENSRNOP00000009448	0	0	0	0	0.056	0	0	0.512	0.52
Ido1	Cxcl11	10116.ENSRNOP00000050320	10116.ENSRNOP00000035380	0	0	0	0	0.12	0	0	0.376	0.427
Ido1	Entpd1	10116.ENSRNOP00000050320	10116.ENSRNOP00000051602	0	0	0	0	0	0	0	0.462	0.462
Ido1	Tnfaip6	10116.ENSRNOP00000050320	10116.ENSRNOP00000064253	0	0	0	0	0.064	0	0	0.476	0.488
Ido1	Cyp1b1	10116.ENSRNOP00000050320	10116.ENSRNOP00000061222	0	0	0	0	0	0	0.9	0.279	0.924
Igfbp2	Timp1	10116.ENSRNOP00000023068	10116.ENSRNOP00000013745	0	0	0	0	0	0.045	0	0.449	0.452
Igfbp2	Igfbpl1	10116.ENSRNOP00000023068	10116.ENSRNOP00000015270	0	0	0	0	0.058	0	0	0.396	0.406
Igfbp2	Egf	10116.ENSRNOP00000023068	10116.ENSRNOP00000040920	0	0	0	0	0	0.046	0.186	0.508	0.584
Igfbpl1	Inhbe	10116.ENSRNOP00000015270	10116.ENSRNOP00000010106	0	0	0	0	0	0.044	0	0.406	0.407
Igfbpl1	Igfbp2	10116.ENSRNOP00000015270	10116.ENSRNOP00000023068	0	0	0	0	0.058	0	0	0.396	0.406
Il10	Ccl7	10116.ENSRNOP00000006246	10116.ENSRNOP00000000256	0	0	0	0	0.062	0	0	0.759	0.764
Il10	RT1-Bb	10116.ENSRNOP00000006246	10116.ENSRNOP00000000525	0	0	0	0	0.057	0	0	0.421	0.431
Il10	Adora2a	10116.ENSRNOP00000006246	10116.ENSRNOP00000001759	0	0	0	0	0	0	0	0.505	0.505
Il10	Serpine1	10116.ENSRNOP00000006246	10116.ENSRNOP00000001916	0	0	0	0	0	0	0	0.616	0.616
Il10	Cxcl10	10116.ENSRNOP00000006246	10116.ENSRNOP00000003649	0	0	0	0	0.061	0	0	0.865	0.868
Il10	Cxcl1	10116.ENSRNOP00000006246	10116.ENSRNOP00000003778	0	0	0	0	0.064	0	0	0.9	0.902
Il10	Tnfsf4	10116.ENSRNOP00000006246	10116.ENSRNOP00000003969	0	0	0	0	0.057	0	0	0.624	0.63
Il10	Tlr5	10116.ENSRNOP00000006246	10116.ENSRNOP00000004821	0	0	0	0	0.059	0.058	0	0.698	0.709
Il10	Havcr1	10116.ENSRNOP00000006246	10116.ENSRNOP00000009573	0	0	0	0	0.049	0	0	0.403	0.408
Il10	Tnfaip6	10116.ENSRNOP00000006246	10116.ENSRNOP00000064253	0	0	0	0	0	0	0	0.417	0.417
Il10	Hyal5	10116.ENSRNOP00000006246	10116.ENSRNOP00000057222	0	0	0	0	0	0	0	0.448	0.448
Il10	Ccrl2	10116.ENSRNOP00000006246	10116.ENSRNOP00000044084	0	0	0	0	0.06	0	0	0.48	0.49
Il10	Eln	10116.ENSRNOP00000006246	10116.ENSRNOP00000030301	0	0	0	0	0	0	0	0.496	0.495
Il10	Lox	10116.ENSRNOP00000006246	10116.ENSRNOP00000065314	0	0	0	0	0	0	0	0.522	0.522
Il10	Anxa1	10116.ENSRNOP00000006246	10116.ENSRNOP00000023664	0	0	0	0	0	0	0	0.528	0.528
Il10	Ncr1	10116.ENSRNOP00000006246	10116.ENSRNOP00000025080	0	0	0	0	0	0	0	0.55	0.55
Il10	C3	10116.ENSRNOP00000006246	10116.ENSRNOP00000066885	0	0	0	0	0	0.139	0	0.513	0.563
Il10	Gdnf	10116.ENSRNOP00000006246	10116.ENSRNOP00000044012	0	0	0	0	0	0	0	0.571	0.571
Il10	Mmp13	10116.ENSRNOP00000006246	10116.ENSRNOP00000011507	0	0	0	0	0.058	0	0	0.57	0.577
Il10	Ccr9	10116.ENSRNOP00000006246	10116.ENSRNOP00000008269	0	0	0	0	0.061	0	0	0.571	0.58
Il10	Edn1	10116.ENSRNOP00000006246	10116.ENSRNOP00000019361	0	0	0	0	0	0	0	0.582	0.582
Il10	Cxcl11	10116.ENSRNOP00000006246	10116.ENSRNOP00000035380	0	0	0	0	0	0	0	0.603	0.603
Il10	Ccl12	10116.ENSRNOP00000006246	10116.ENSRNOP00000038407	0	0	0	0	0.049	0	0	0.649	0.651
Il10	Timp1	10116.ENSRNOP00000006246	10116.ENSRNOP00000013745	0	0	0	0	0.064	0	0	0.673	0.68
Il10	Sele	10116.ENSRNOP00000006246	10116.ENSRNOP00000068171	0	0	0	0	0	0	0	0.69	0.69
Il10	Crlf2	10116.ENSRNOP00000006246	10116.ENSRNOP00000066370	0	0	0	0	0	0	0.6	0.277	0.698
Il10	Fgf2	10116.ENSRNOP00000006246	10116.ENSRNOP00000023388	0	0	0	0	0	0	0	0.698	0.698
Il10	Egf	10116.ENSRNOP00000006246	10116.ENSRNOP00000040920	0	0	0	0	0	0	0	0.708	0.708
Il10	Entpd1	10116.ENSRNOP00000006246	10116.ENSRNOP00000051602	0	0	0	0	0.051	0	0	0.708	0.711
Il10	Nfkbia	10116.ENSRNOP00000006246	10116.ENSRNOP00000009894	0	0	0	0	0.057	0.042	0	0.721	0.726
Il10	Ido1	10116.ENSRNOP00000006246	10116.ENSRNOP00000050320	0	0	0	0	0	0	0	0.728	0.728
Il10	Cd69	10116.ENSRNOP00000006246	10116.ENSRNOP00000010422	0	0	0	0	0.058	0	0	0.733	0.737
Il10	Cxcl3	10116.ENSRNOP00000006246	10116.ENSRNOP00000038520	0	0	0	0	0.064	0	0	0.732	0.738
Il10	Lepr	10116.ENSRNOP00000006246	10116.ENSRNOP00000046647	0	0	0	0	0	0	0.6	0.445	0.768
Il10	Il20rb	10116.ENSRNOP00000006246	10116.ENSRNOP00000031089	0	0	0	0	0.059	0	0.6	0.48	0.787
Il10	Icam1	10116.ENSRNOP00000006246	10116.ENSRNOP00000028066	0	0	0	0	0	0	0	0.812	0.812
Il10	Csf3	10116.ENSRNOP00000006246	10116.ENSRNOP00000011509	0	0	0	0	0.056	0	0	0.85	0.853
Il10	Il20ra	10116.ENSRNOP00000006246	10116.ENSRNOP00000041938	0	0	0	0	0	0.208	0.742	0.39	0.864
Il10	Il2ra	10116.ENSRNOP00000006246	10116.ENSRNOP00000066383	0	0	0	0	0.062	0	0.6	0.73	0.89
Il10	Ccl2	10116.ENSRNOP00000006246	10116.ENSRNOP00000009448	0	0	0	0	0.049	0	0	0.92	0.921
Il20ra	Il10	10116.ENSRNOP00000041938	10116.ENSRNOP00000006246	0	0	0	0	0	0.208	0.742	0.39	0.864
Il20ra	Csf3	10116.ENSRNOP00000041938	10116.ENSRNOP00000011509	0	0	0	0	0	0	0.6	0.09	0.62
Il20ra	Il20rb	10116.ENSRNOP00000041938	10116.ENSRNOP00000031089	0	0	0	0	0	0.927	0.8	0.943	0.999
Il20ra	Egf	10116.ENSRNOP00000041938	10116.ENSRNOP00000040920	0	0	0	0	0	0	0.6	0	0.6
Il20ra	Lrrc63	10116.ENSRNOP00000041938	10116.ENSRNOP00000055096	0	0	0	0	0	0	0	0.541	0.541
Il20rb	Il10	10116.ENSRNOP00000031089	10116.ENSRNOP00000006246	0	0	0	0	0.059	0	0.6	0.48	0.787
Il20rb	Csf3	10116.ENSRNOP00000031089	10116.ENSRNOP00000011509	0	0	0	0	0	0	0.6	0.072	0.612
Il20rb	Ptk6	10116.ENSRNOP00000031089	10116.ENSRNOP00000017337	0	0	0	0	0	0	0	0.633	0.633
Il20rb	Egf	10116.ENSRNOP00000031089	10116.ENSRNOP00000040920	0	0	0	0	0	0	0.6	0.065	0.61
Il20rb	Il20ra	10116.ENSRNOP00000031089	10116.ENSRNOP00000041938	0	0	0	0	0	0.927	0.8	0.943	0.999
Il2ra	RT1-Bb	10116.ENSRNOP00000066383	10116.ENSRNOP00000000525	0	0	0	0	0.092	0	0	0.404	0.435
Il2ra	Cxcl10	10116.ENSRNOP00000066383	10116.ENSRNOP00000003649	0	0	0	0	0.06	0	0	0.447	0.458
Il2ra	Il10	10116.ENSRNOP00000066383	10116.ENSRNOP00000006246	0	0	0	0	0.062	0	0.6	0.73	0.89
Il2ra	Cd69	10116.ENSRNOP00000066383	10116.ENSRNOP00000010422	0	0	0	0	0.06	0	0	0.714	0.72
Il2ra	Csf3	10116.ENSRNOP00000066383	10116.ENSRNOP00000011509	0	0	0	0	0	0	0.6	0.311	0.712
Il2ra	Ncr1	10116.ENSRNOP00000066383	10116.ENSRNOP00000025080	0	0	0	0	0	0	0	0.412	0.412
Il2ra	Icam1	10116.ENSRNOP00000066383	10116.ENSRNOP00000028066	0	0	0	0	0	0.114	0	0.355	0.404
Il2ra	Egf	10116.ENSRNOP00000066383	10116.ENSRNOP00000040920	0	0	0	0	0	0	0.6	0.15	0.645
Il2ra	RT1-A2	10116.ENSRNOP00000066383	10116.ENSRNOP00000050701	0	0	0	0	0	0	0.388	0.063	0.402
Il2ra	RT1-CE15	10116.ENSRNOP00000066383	10116.ENSRNOP00000051211	0	0	0	0	0	0	0.388	0.063	0.402
Il2ra	Entpd1	10116.ENSRNOP00000066383	10116.ENSRNOP00000051602	0	0	0	0	0.064	0	0	0.419	0.433
Il2ra	RSA-14-44	10116.ENSRNOP00000066383	10116.ENSRNOP00000061832	0	0	0	0	0	0	0.919	0.123	0.926
Inhbc	Inhbe	10116.ENSRNOP00000010240	10116.ENSRNOP00000010106	0	0	0	0.878	0.177	0	0.3	0.845	0.46
Inhbe	Igfbpl1	10116.ENSRNOP00000010106	10116.ENSRNOP00000015270	0	0	0	0	0	0.044	0	0.406	0.407
Inhbe	Inhbc	10116.ENSRNOP00000010106	10116.ENSRNOP00000010240	0	0	0	0.878	0.177	0	0.3	0.845	0.46
Insrr	Rasl11a	10116.ENSRNOP00000018638	10116.ENSRNOP00000001264	0	0	0	0	0	0.129	0.37	0	0.427
Insrr	Itgb6	10116.ENSRNOP00000018638	10116.ENSRNOP00000011030	0	0	0	0	0.048	0.183	0.457	0.103	0.57
Insrr	Rem2	10116.ENSRNOP00000018638	10116.ENSRNOP00000016020	0	0	0	0	0	0.129	0.37	0	0.427
Insrr	Ptk6	10116.ENSRNOP00000018638	10116.ENSRNOP00000017337	0	0	0	0.737	0.064	0.15	0.371	0	0.455
Insrr	Cdh19	10116.ENSRNOP00000018638	10116.ENSRNOP00000047360	0	0	0	0	0	0.064	0.378	0.055	0.401
Insrr	Cd5l	10116.ENSRNOP00000018638	10116.ENSRNOP00000040520	0	0	0	0	0	0.07	0.129	0.32	0.401
Insrr	Cdh23	10116.ENSRNOP00000018638	10116.ENSRNOP00000048338	0	0	0	0	0	0.064	0.378	0.057	0.403
Insrr	Gem	10116.ENSRNOP00000018638	10116.ENSRNOP00000020826	0	0	0	0	0.08	0.129	0.37	0	0.451
Insrr	Tgfa	10116.ENSRNOP00000018638	10116.ENSRNOP00000054248	0	0	0	0	0	0	0.6	0	0.6
Insrr	Fgf2	10116.ENSRNOP00000018638	10116.ENSRNOP00000023388	0	0	0	0	0.08	0.041	0.6	0.121	0.648
Insrr	Egf	10116.ENSRNOP00000018638	10116.ENSRNOP00000040920	0	0	0	0	0	0.056	0.635	0.077	0.655
Isl1	Msx1	10116.ENSRNOP00000017305	10116.ENSRNOP00000009101	0	0	0	0	0.061	0.159	0	0.437	0.517
Isl1	Nkx2-1	10116.ENSRNOP00000017305	10116.ENSRNOP00000011453	0	0	0	0	0	0.114	0	0.554	0.588
Isl1	Ntrk1	10116.ENSRNOP00000017305	10116.ENSRNOP00000018961	0	0	0	0	0.067	0.069	0.108	0.426	0.497
Isl1	Six3	10116.ENSRNOP00000017305	10116.ENSRNOP00000029513	0	0	0	0	0.077	0	0	0.522	0.54
Isl1	Fgf2	10116.ENSRNOP00000017305	10116.ENSRNOP00000023388	0	0	0	0	0	0	0	0.555	0.555
Isl1	Gata6	10116.ENSRNOP00000017305	10116.ENSRNOP00000036967	0	0	0	0	0.063	0.163	0	0.554	0.62
Isl1	Nkx6-2	10116.ENSRNOP00000017305	10116.ENSRNOP00000051771	0	0	0	0	0.058	0.095	0	0.649	0.674
Itgb6	Nid2	10116.ENSRNOP00000011030	10116.ENSRNOP00000000383	0	0	0	0	0.087	0.054	0.346	0.209	0.493
Itgb6	Col6a2	10116.ENSRNOP00000011030	10116.ENSRNOP00000001695	0	0	0	0	0.049	0.118	0.738	0.054	0.765
Itgb6	Serpine1	10116.ENSRNOP00000011030	10116.ENSRNOP00000001916	0	0	0	0	0.049	0	0.374	0.26	0.521
Itgb6	Col3a1	10116.ENSRNOP00000011030	10116.ENSRNOP00000004956	0	0	0	0	0.061	0.131	0.174	0.377	0.524
Itgb6	Col1a1	10116.ENSRNOP00000011030	10116.ENSRNOP00000005311	0	0	0	0	0.058	0.131	0.655	0.385	0.803
Itgb6	Fgf2	10116.ENSRNOP00000011030	10116.ENSRNOP00000023388	0	0	0	0	0	0.068	0.374	0.06	0.403
Itgb6	Cyr61	10116.ENSRNOP00000011030	10116.ENSRNOP00000019501	0	0	0	0	0	0.055	0.346	0.111	0.403
Itgb6	Spta1	10116.ENSRNOP00000011030	10116.ENSRNOP00000061853	0	0	0	0	0.051	0	0.384	0.069	0.408
Itgb6	Capns1	10116.ENSRNOP00000011030	10116.ENSRNOP00000064489	0	0	0	0	0	0	0.418	0.049	0.422
Itgb6	Eln	10116.ENSRNOP00000011030	10116.ENSRNOP00000030301	0	0	0	0	0	0	0	0.433	0.433
Itgb6	Cttn	10116.ENSRNOP00000011030	10116.ENSRNOP00000051742	0	0	0	0	0.076	0	0.386	0.086	0.436
Itgb6	Egf	10116.ENSRNOP00000011030	10116.ENSRNOP00000040920	0	0	0	0	0	0.057	0.346	0.217	0.475
Itgb6	Gp1ba	10116.ENSRNOP00000011030	10116.ENSRNOP00000053510	0	0	0	0	0	0.075	0.374	0.168	0.476
Itgb6	RSA-14-44	10116.ENSRNOP00000011030	10116.ENSRNOP00000061832	0	0	0	0	0.059	0.064	0.375	0.167	0.48
Itgb6	Insrr	10116.ENSRNOP00000011030	10116.ENSRNOP00000018638	0	0	0	0	0.048	0.183	0.457	0.103	0.57
Itgb6	Col2a1	10116.ENSRNOP00000011030	10116.ENSRNOP00000016044	0	0	0	0	0.055	0.131	0.655	0.183	0.737
Itgb6	Lama1	10116.ENSRNOP00000011030	10116.ENSRNOP00000023224	0	0	0	0	0.064	0.15	0.739	0.278	0.83
Itpripl1	Ncaph	10116.ENSRNOP00000016172	10116.ENSRNOP00000016157	0	0.524	0	0	0.066	0	0	0.443	0.73
Junb	Ccl7	10116.ENSRNOP00000061729	10116.ENSRNOP00000000256	0	0	0	0	0.064	0	0.376	0.151	0.461
Junb	Ehhadh	10116.ENSRNOP00000061729	10116.ENSRNOP00000002410	0	0	0	0	0	0.043	0.401	0.125	0.454
Junb	Cxcl1	10116.ENSRNOP00000061729	10116.ENSRNOP00000003778	0	0	0	0	0.362	0.055	0	0.113	0.419
Junb	Atf3	10116.ENSRNOP00000061729	10116.ENSRNOP00000005085	0	0	0	0	0.6	0.483	0.285	0.746	0.957
Junb	Ccl2	10116.ENSRNOP00000061729	10116.ENSRNOP00000009448	0	0	0	0	0.104	0	0.376	0.188	0.506
Junb	Nfkbia	10116.ENSRNOP00000061729	10116.ENSRNOP00000009894	0	0	0	0	0.147	0.044	0.206	0.261	0.457
Junb	Edn1	10116.ENSRNOP00000061729	10116.ENSRNOP00000019361	0	0	0	0	0.048	0	0.501	0.116	0.543
Junb	Hif3a	10116.ENSRNOP00000061729	10116.ENSRNOP00000023490	0	0	0	0	0.05	0.148	0.376	0.177	0.529
Junb	Akr7a3	10116.ENSRNOP00000061729	10116.ENSRNOP00000024160	0	0	0	0	0	0	0.442	0.09	0.47
Junb	Gata6	10116.ENSRNOP00000061729	10116.ENSRNOP00000036967	0	0	0	0	0	0.193	0.223	0.167	0.432
Junb	Ccl12	10116.ENSRNOP00000061729	10116.ENSRNOP00000038407	0	0	0	0	0.064	0	0.376	0.147	0.458
Junb	Zglp1	10116.ENSRNOP00000061729	10116.ENSRNOP00000062768	0	0	0	0	0	0.193	0.223	0.167	0.432
Kcne3	Gpd1	10116.ENSRNOP00000044706	10116.ENSRNOP00000026200	0	0	0	0	0	0	0	0.505	0.505
Kcnmb1	Clns1a	10116.ENSRNOP00000007408	10116.ENSRNOP00000017702	0	0	0	0	0	0	0	0.427	0.427
Kif24	Bub1b	10116.ENSRNOP00000035304	10116.ENSRNOP00000010406	0	0	0	0	0.239	0.218	0	0.216	0.493
Kif24	B9d1	10116.ENSRNOP00000035304	10116.ENSRNOP00000065889	0	0	0	0	0.05	0.059	0	0.448	0.464
Kif6	Bub1b	10116.ENSRNOP00000015584	10116.ENSRNOP00000010406	0	0	0	0	0.263	0.356	0	0.225	0.6
Kif6	RGD1565512	10116.ENSRNOP00000015584	10116.ENSRNOP00000032369	0	0	0	0	0.064	0.329	0	0.16	0.426
Kif6	Gem	10116.ENSRNOP00000015584	10116.ENSRNOP00000020826	0	0	0	0	0	0.115	0.107	0.395	0.48
Kif6	Ncaph	10116.ENSRNOP00000015584	10116.ENSRNOP00000016157	0	0	0	0	0.562	0.173	0	0.186	0.679
Klk6	Anln	10116.ENSRNOP00000060676	10116.ENSRNOP00000019601	0	0	0	0	0.107	0.076	0	0.34	0.407
Klk6	Hapln2	10116.ENSRNOP00000060676	10116.ENSRNOP00000025624	0	0	0	0	0.281	0	0	0.205	0.404
Klk6	Ermn	10116.ENSRNOP00000060676	10116.ENSRNOP00000029247	0	0	0	0	0.383	0	0	0.192	0.48
Klk6	Nkx6-2	10116.ENSRNOP00000060676	10116.ENSRNOP00000051771	0	0	0	0	0.207	0	0	0.41	0.512
Klk6	Gjb1	10116.ENSRNOP00000060676	10116.ENSRNOP00000068248	0	0	0	0	0.216	0	0	0.315	0.44
Krt16	Krt17	10116.ENSRNOP00000019477	10116.ENSRNOP00000005382	0	0	0	0.967	0.46	0.045	0.3	0.834	0.618
Krt16	Krt75	10116.ENSRNOP00000019477	10116.ENSRNOP00000012640	0	0	0	0.71	0.064	0.096	0.6	0.656	0.7
Krt16	Krt39	10116.ENSRNOP00000019477	10116.ENSRNOP00000039322	0	0	0	0.874	0	0	0.5	0.358	0.52
Krt16	Krt71	10116.ENSRNOP00000019477	10116.ENSRNOP00000059953	0	0	0	0.657	0.057	0.096	0.6	0.301	0.663
Krt17	Krt39	10116.ENSRNOP00000005382	10116.ENSRNOP00000039322	0	0	0	0.908	0	0	0.5	0.279	0.511
Krt17	Krt16	10116.ENSRNOP00000005382	10116.ENSRNOP00000019477	0	0	0	0.967	0.46	0.045	0.3	0.834	0.618
Krt17	Krt71	10116.ENSRNOP00000005382	10116.ENSRNOP00000059953	0	0	0	0.662	0.06	0.096	0.6	0.529	0.694
Krt17	Krt75	10116.ENSRNOP00000005382	10116.ENSRNOP00000012640	0	0	0	0.728	0.064	0.096	0.6	0.658	0.696
Krt39	Krt17	10116.ENSRNOP00000039322	10116.ENSRNOP00000005382	0	0	0	0.908	0	0	0.5	0.279	0.511
Krt39	Krt75	10116.ENSRNOP00000039322	10116.ENSRNOP00000012640	0	0	0	0.681	0.064	0.131	0.6	0.24	0.669
Krt39	Krt16	10116.ENSRNOP00000039322	10116.ENSRNOP00000019477	0	0	0	0.874	0	0	0.5	0.358	0.52
Krt39	Krt71	10116.ENSRNOP00000039322	10116.ENSRNOP00000059953	0	0	0	0.645	0.064	0.131	0.6	0.523	0.709
Krt71	Krt17	10116.ENSRNOP00000059953	10116.ENSRNOP00000005382	0	0	0	0.662	0.06	0.096	0.6	0.529	0.694
Krt71	Krt16	10116.ENSRNOP00000059953	10116.ENSRNOP00000019477	0	0	0	0.657	0.057	0.096	0.6	0.301	0.663
Krt71	Krt39	10116.ENSRNOP00000059953	10116.ENSRNOP00000039322	0	0	0	0.645	0.064	0.131	0.6	0.523	0.709
Krt75	Krt17	10116.ENSRNOP00000012640	10116.ENSRNOP00000005382	0	0	0	0.728	0.064	0.096	0.6	0.658	0.696
Krt75	Sftpc	10116.ENSRNOP00000012640	10116.ENSRNOP00000015032	0	0	0	0	0	0	0	0.525	0.525
Krt75	Krt39	10116.ENSRNOP00000012640	10116.ENSRNOP00000039322	0	0	0	0.681	0.064	0.131	0.6	0.24	0.669
Krt75	Krt16	10116.ENSRNOP00000012640	10116.ENSRNOP00000019477	0	0	0	0.71	0.064	0.096	0.6	0.656	0.7
LOC498300	Sphk1	10116.ENSRNOP00000066329	10116.ENSRNOP00000029296	0	0	0	0	0	0.1	0.9	0.237	0.925
LOC498300	Cers3	10116.ENSRNOP00000066329	10116.ENSRNOP00000045234	0	0	0	0	0	0.094	0.879	0.162	0.9
LOC499306	Spo11	10116.ENSRNOP00000065294	10116.ENSRNOP00000008959	0	0	0	0	0	0	0	0.581	0.581
LOC499306	Hormad1	10116.ENSRNOP00000065294	10116.ENSRNOP00000063863	0	0	0	0	0.061	0	0	0.62	0.627
LOC499306	Rad51ap2	10116.ENSRNOP00000065294	10116.ENSRNOP00000065456	0	0	0	0	0	0	0	0.662	0.662
LOC681458	Slc5a11	10116.ENSRNOP00000018090	10116.ENSRNOP00000060635	0	0	0	0	0	0	0	0.571	0.571
LOC685351	Ugt2b10	10116.ENSRNOP00000055478	10116.ENSRNOP00000002728	0	0	0	0	0.064	0	0	0.539	0.55
LOC689899	Rpl17	10116.ENSRNOP00000049652	10116.ENSRNOP00000025217	0.066	0	0	0	0.43	0.416	0.137	0.117	0.719
LOC689899	RGD1562381	10116.ENSRNOP00000049652	10116.ENSRNOP00000041458	0	0	0	0	0.363	0.37	0	0.099	0.606
LOC689899	ENSRNOP00000042022	10116.ENSRNOP00000049652	10116.ENSRNOP00000042022	0	0	0	0	0.375	0.377	0	0.1	0.618
LOC689899	Rps10l1	10116.ENSRNOP00000049652	10116.ENSRNOP00000043693	0	0	0	0	0.36	0.364	0	0.073	0.589
LOC689899	Ebna1bp2	10116.ENSRNOP00000049652	10116.ENSRNOP00000067854	0	0	0	0	0.154	0.33	0	0.069	0.426
LOC690918	Arhgef16	10116.ENSRNOP00000060159	10116.ENSRNOP00000066478	0	0	0	0	0	0	0	0.672	0.672
Lama1	Nid2	10116.ENSRNOP00000023224	10116.ENSRNOP00000000383	0	0	0	0	0.069	0.278	0.6	0.546	0.861
Lama1	Col3a1	10116.ENSRNOP00000023224	10116.ENSRNOP00000004956	0	0	0	0	0	0.124	0.143	0.376	0.49
Lama1	Col1a1	10116.ENSRNOP00000023224	10116.ENSRNOP00000005311	0	0	0	0	0.059	0.124	0.143	0.376	0.5
Lama1	Slc12a1	10116.ENSRNOP00000023224	10116.ENSRNOP00000008857	0	0	0	0	0.071	0	0	0.418	0.436
Lama1	Itgb6	10116.ENSRNOP00000023224	10116.ENSRNOP00000011030	0	0	0	0	0.064	0.15	0.739	0.278	0.83
Lama1	Egf	10116.ENSRNOP00000023224	10116.ENSRNOP00000040920	0	0	0	0	0	0.121	0.615	0.262	0.728
Lctl	Fgfr4	10116.ENSRNOP00000012308	10116.ENSRNOP00000050988	0	0	0	0	0.05	0.164	0.186	0.29	0.479
Ldlrap1	Ptk6	10116.ENSRNOP00000000163	10116.ENSRNOP00000017337	0	0	0	0	0	0.08	0.124	0.554	0.609
Ldlrap1	Pcsk9	10116.ENSRNOP00000000163	10116.ENSRNOP00000008536	0	0	0	0	0	0	0	0.751	0.751
Ldoc1	Lect1	10116.ENSRNOP00000004529	10116.ENSRNOP00000017400	0	0	0	0	0	0	0	0.41	0.41
Ldoc1	Tprkb	10116.ENSRNOP00000004529	10116.ENSRNOP00000021211	0	0	0	0	0	0	0	0.474	0.474
Lect1	Ldoc1	10116.ENSRNOP00000017400	10116.ENSRNOP00000004529	0	0	0	0	0	0	0	0.41	0.41
Lect1	Col2a1	10116.ENSRNOP00000017400	10116.ENSRNOP00000016044	0	0	0	0	0.392	0	0	0.353	0.59
Lect1	Lect2	10116.ENSRNOP00000017400	10116.ENSRNOP00000016252	0	0	0	0	0.058	0	0	0.597	0.604
Lect2	Lect1	10116.ENSRNOP00000016252	10116.ENSRNOP00000017400	0	0	0	0	0.058	0	0	0.597	0.604
Lepr	Serpine1	10116.ENSRNOP00000046647	10116.ENSRNOP00000001916	0	0	0	0	0	0	0	0.425	0.424
Lepr	Il10	10116.ENSRNOP00000046647	10116.ENSRNOP00000006246	0	0	0	0	0	0	0.6	0.445	0.768
Lepr	Ccl2	10116.ENSRNOP00000046647	10116.ENSRNOP00000009448	0	0	0	0	0.064	0	0	0.478	0.49
Lepr	Csf3	10116.ENSRNOP00000046647	10116.ENSRNOP00000011509	0	0	0	0	0	0.385	0.6	0.356	0.827
Lepr	Pyy	10116.ENSRNOP00000046647	10116.ENSRNOP00000028323	0	0	0	0	0	0	0	0.549	0.549
Lepr	Egf	10116.ENSRNOP00000046647	10116.ENSRNOP00000040920	0	0	0	0	0	0.083	0.6	0.264	0.706
Lhx8	Tfap2c	10116.ENSRNOP00000009370	10116.ENSRNOP00000006991	0	0	0	0	0.09	0.054	0	0.413	0.45
Lhx8	Msx1	10116.ENSRNOP00000009370	10116.ENSRNOP00000009101	0	0	0	0	0	0.159	0	0.537	0.594
Lhx8	Nkx6-2	10116.ENSRNOP00000009370	10116.ENSRNOP00000051771	0	0	0	0	0	0.095	0	0.374	0.409
Lhx8	Bmp7	10116.ENSRNOP00000009370	10116.ENSRNOP00000009656	0	0	0	0	0	0	0	0.475	0.475
Lhx8	Osr2	10116.ENSRNOP00000009370	10116.ENSRNOP00000014879	0	0	0	0	0	0.069	0	0.463	0.479
Lhx8	Dlx5	10116.ENSRNOP00000009370	10116.ENSRNOP00000014946	0	0	0	0	0	0.095	0	0.493	0.521
Lhx8	Nkx2-1	10116.ENSRNOP00000009370	10116.ENSRNOP00000011453	0	0	0	0	0.064	0.114	0	0.724	0.751
Lhx9	Nkx2-1	10116.ENSRNOP00000013873	10116.ENSRNOP00000011453	0	0	0	0	0.064	0.114	0	0.558	0.601
Lox	Pcolce	10116.ENSRNOP00000065314	10116.ENSRNOP00000001887	0	0	0	0	0.23	0	0.9	0.289	0.94
Lox	Serpine1	10116.ENSRNOP00000065314	10116.ENSRNOP00000001916	0	0	0	0	0.149	0	0	0.476	0.535
Lox	Col3a1	10116.ENSRNOP00000065314	10116.ENSRNOP00000004956	0	0	0	0	0.274	0.07	0	0.579	0.691
Lox	Col1a1	10116.ENSRNOP00000065314	10116.ENSRNOP00000005311	0	0	0	0	0.529	0.07	0	0.644	0.83
Lox	Lum	10116.ENSRNOP00000065314	10116.ENSRNOP00000006109	0	0	0	0	0.192	0	0	0.411	0.504
Lox	Il10	10116.ENSRNOP00000065314	10116.ENSRNOP00000006246	0	0	0	0	0	0	0	0.522	0.522
Lox	Ccl2	10116.ENSRNOP00000065314	10116.ENSRNOP00000009448	0	0	0	0	0.099	0	0	0.524	0.552
Lox	Mmp13	10116.ENSRNOP00000065314	10116.ENSRNOP00000011507	0	0	0	0	0.064	0.054	0	0.398	0.42
Lox	Timp1	10116.ENSRNOP00000065314	10116.ENSRNOP00000013745	0	0	0	0	0.206	0	0	0.57	0.644
Lox	Edn1	10116.ENSRNOP00000065314	10116.ENSRNOP00000019361	0	0	0	0	0.057	0	0	0.425	0.434
Lox	Fgf2	10116.ENSRNOP00000065314	10116.ENSRNOP00000023388	0	0	0	0	0.063	0	0	0.524	0.534
Lox	Icam1	10116.ENSRNOP00000065314	10116.ENSRNOP00000028066	0	0	0	0	0.065	0	0	0.497	0.509
Lox	Eln	10116.ENSRNOP00000065314	10116.ENSRNOP00000030301	0	0	0	0	0.111	0.715	0.9	0.966	0.999
Lox	Pla2g3	10116.ENSRNOP00000065314	10116.ENSRNOP00000031579	0	0	0	0	0	0	0	0.521	0.521
Lox	Egf	10116.ENSRNOP00000065314	10116.ENSRNOP00000040920	0	0	0	0	0	0.16	0	0.543	0.6
Lox	Loxl2	10116.ENSRNOP00000065314	10116.ENSRNOP00000055457	0	0	0	0.815	0.327	0.084	0.9	0.844	0.943
Loxl2	Col6a2	10116.ENSRNOP00000055457	10116.ENSRNOP00000001695	0	0	0	0	0.153	0.064	0	0.34	0.431
Loxl2	Pcolce	10116.ENSRNOP00000055457	10116.ENSRNOP00000001887	0	0	0	0	0.201	0	0.9	0.127	0.924
Loxl2	Col3a1	10116.ENSRNOP00000055457	10116.ENSRNOP00000004956	0	0	0	0	0.347	0.082	0	0.443	0.637
Loxl2	Col1a1	10116.ENSRNOP00000055457	10116.ENSRNOP00000005311	0	0	0	0	0.346	0.082	0	0.541	0.7
Loxl2	Eln	10116.ENSRNOP00000055457	10116.ENSRNOP00000030301	0	0	0	0	0.099	0.164	0.9	0.719	0.976
Loxl2	Gata6	10116.ENSRNOP00000055457	10116.ENSRNOP00000036967	0	0	0	0	0.113	0	0	0.633	0.66
Loxl2	Lox	10116.ENSRNOP00000055457	10116.ENSRNOP00000065314	0	0	0	0.815	0.327	0.084	0.9	0.844	0.943
Lpar5	Gng7	10116.ENSRNOP00000038032	10116.ENSRNOP00000026893	0	0	0	0	0	0	0.8	0	0.8
Lpar5	Avp	10116.ENSRNOP00000038032	10116.ENSRNOP00000028833	0	0	0	0	0	0	0.6	0	0.6
Lpar5	Gng11	10116.ENSRNOP00000038032	10116.ENSRNOP00000065818	0	0	0	0	0	0	0.8	0	0.8
Lpo	Cym	10116.ENSRNOP00000011402	10116.ENSRNOP00000024593	0	0	0	0	0.09	0	0.173	0.405	0.513
Lrrc10b	Lum	10116.ENSRNOP00000048468	10116.ENSRNOP00000006109	0	0	0.437	0	0	0	0	0	0.437
Lrrc63	Hif3a	10116.ENSRNOP00000055096	10116.ENSRNOP00000023490	0	0	0	0	0	0.054	0	0.445	0.452
Lrrc63	Il20ra	10116.ENSRNOP00000055096	10116.ENSRNOP00000041938	0	0	0	0	0	0	0	0.541	0.541
Lrrc63	Gng11	10116.ENSRNOP00000055096	10116.ENSRNOP00000065818	0	0	0	0	0	0	0	0.578	0.578
Lsmem1	Myom2	10116.ENSRNOP00000056569	10116.ENSRNOP00000015908	0	0	0	0	0.568	0	0	0	0.568
Lum	Nid2	10116.ENSRNOP00000006109	10116.ENSRNOP00000000383	0	0	0	0	0.142	0.054	0	0.384	0.456
Lum	Col6a2	10116.ENSRNOP00000006109	10116.ENSRNOP00000001695	0	0	0	0	0.276	0.081	0	0.399	0.565
Lum	Mfap4	10116.ENSRNOP00000006109	10116.ENSRNOP00000003268	0	0	0	0	0.271	0.046	0	0.209	0.402
Lum	Cxcl1	10116.ENSRNOP00000006109	10116.ENSRNOP00000003778	0	0	0	0	0	0	0	0.513	0.513
Lum	Col3a1	10116.ENSRNOP00000006109	10116.ENSRNOP00000004956	0	0	0	0	0.814	0.193	0.72	0.57	0.979
Lum	Col1a1	10116.ENSRNOP00000006109	10116.ENSRNOP00000005311	0	0	0	0	0.822	0.492	0.72	0.588	0.988
Lum	Timp1	10116.ENSRNOP00000006109	10116.ENSRNOP00000013745	0	0	0	0	0.064	0.046	0	0.39	0.408
Lum	Lrrc10b	10116.ENSRNOP00000006109	10116.ENSRNOP00000048468	0	0	0.437	0	0	0	0	0	0.437
Lum	Lox	10116.ENSRNOP00000006109	10116.ENSRNOP00000065314	0	0	0	0	0.192	0	0	0.411	0.504
Lum	Opn1mw	10116.ENSRNOP00000006109	10116.ENSRNOP00000053164	0	0	0	0	0	0.043	0	0.511	0.512
Lum	Eln	10116.ENSRNOP00000006109	10116.ENSRNOP00000030301	0	0	0	0	0.142	0.046	0	0.571	0.618
Lum	Col2a1	10116.ENSRNOP00000006109	10116.ENSRNOP00000016044	0	0	0	0	0.064	0.193	0.72	0.303	0.832
Lum	B3gnt3	10116.ENSRNOP00000006109	10116.ENSRNOP00000025362	0	0	0	0	0.05	0.046	0.9	0	0.901
Lypd8	Reg3a	10116.ENSRNOP00000034245	10116.ENSRNOP00000008468	0	0	0	0	0.057	0	0	0.521	0.528
Mep1a	Tmem27	10116.ENSRNOP00000014791	10116.ENSRNOP00000005348	0	0	0	0	0.214	0	0	0.521	0.608
Mep1a	Nts	10116.ENSRNOP00000014791	10116.ENSRNOP00000005706	0	0	0	0	0.06	0.114	0	0.399	0.456
Mep1a	Ecel1	10116.ENSRNOP00000014791	10116.ENSRNOP00000026388	0	0	0	0	0	0	0	0.543	0.543
Mfap4	Col6a2	10116.ENSRNOP00000003268	10116.ENSRNOP00000001695	0	0	0	0	0.175	0	0	0.37	0.458
Mfap4	Lum	10116.ENSRNOP00000003268	10116.ENSRNOP00000006109	0	0	0	0	0.271	0.046	0	0.209	0.402
Mfap4	B9d1	10116.ENSRNOP00000003268	10116.ENSRNOP00000065889	0	0	0	0	0	0	0	0.431	0.431
Mfap4	Ncr1	10116.ENSRNOP00000003268	10116.ENSRNOP00000025080	0	0	0	0	0	0.063	0	0.432	0.445
Mfap4	Col1a1	10116.ENSRNOP00000003268	10116.ENSRNOP00000005311	0	0	0	0	0.378	0	0	0.242	0.509
Mfap4	Col3a1	10116.ENSRNOP00000003268	10116.ENSRNOP00000004956	0	0	0	0	0.372	0	0	0.266	0.52
Mfap4	Eln	10116.ENSRNOP00000003268	10116.ENSRNOP00000030301	0	0	0	0	0.152	0.054	0	0.751	0.783
Mgst1	Nfkbia	10116.ENSRNOP00000010579	10116.ENSRNOP00000009894	0	0	0	0	0	0	0	0.66	0.66
Mgst1	RSA-14-44	10116.ENSRNOP00000010579	10116.ENSRNOP00000061832	0	0	0	0	0.059	0.045	0	0.405	0.418
Mgst1	Cyp1b1	10116.ENSRNOP00000010579	10116.ENSRNOP00000061222	0	0	0	0	0.056	0	0.65	0.131	0.688
Mill1	Ncr1	10116.ENSRNOP00000033032	10116.ENSRNOP00000025080	0	0	0	0	0	0	0	0.44	0.44
Mill1	RT1-DOa	10116.ENSRNOP00000033032	10116.ENSRNOP00000034452	0	0	0	0	0	0	0	0.412	0.412
Mmp13	Ccl7	10116.ENSRNOP00000011507	10116.ENSRNOP00000000256	0	0	0	0	0.089	0.067	0	0.375	0.423
Mmp13	Col10a1	10116.ENSRNOP00000011507	10116.ENSRNOP00000000655	0	0	0	0	0	0.077	0	0.499	0.517
Mmp13	Serpine1	10116.ENSRNOP00000011507	10116.ENSRNOP00000001916	0	0	0	0	0.062	0.097	0.154	0.491	0.586
Mmp13	Adamts1	10116.ENSRNOP00000011507	10116.ENSRNOP00000002187	0	0	0	0	0	0.081	0	0.612	0.628
Mmp13	Cxcl1	10116.ENSRNOP00000011507	10116.ENSRNOP00000003778	0	0	0	0	0.064	0.057	0	0.489	0.51
Mmp13	Col3a1	10116.ENSRNOP00000011507	10116.ENSRNOP00000004956	0	0	0	0	0.058	0.077	0	0.521	0.547
Mmp13	Col1a1	10116.ENSRNOP00000011507	10116.ENSRNOP00000005311	0	0	0	0	0.06	0.077	0	0.686	0.703
Mmp13	Il10	10116.ENSRNOP00000011507	10116.ENSRNOP00000006246	0	0	0	0	0.058	0	0	0.57	0.577
Mmp13	Ccl2	10116.ENSRNOP00000011507	10116.ENSRNOP00000009448	0	0	0	0	0.081	0.067	0	0.57	0.599
Mmp13	Bmp7	10116.ENSRNOP00000011507	10116.ENSRNOP00000009656	0	0	0	0	0	0.058	0	0.477	0.486
Mmp13	Nfkbia	10116.ENSRNOP00000011507	10116.ENSRNOP00000009894	0	0	0	0	0	0	0.112	0.496	0.533
Mmp13	Lox	10116.ENSRNOP00000011507	10116.ENSRNOP00000065314	0	0	0	0	0.064	0.054	0	0.398	0.42
Mmp13	Egf	10116.ENSRNOP00000011507	10116.ENSRNOP00000040920	0	0	0	0	0	0.046	0	0.44	0.443
Mmp13	Hyal5	10116.ENSRNOP00000011507	10116.ENSRNOP00000057222	0	0	0	0	0	0	0	0.492	0.492
Mmp13	Fgf2	10116.ENSRNOP00000011507	10116.ENSRNOP00000023388	0	0	0	0	0	0.042	0	0.547	0.547
Mmp13	Eln	10116.ENSRNOP00000011507	10116.ENSRNOP00000030301	0	0	0	0	0	0.054	0	0.616	0.622
Mmp13	Col2a1	10116.ENSRNOP00000011507	10116.ENSRNOP00000016044	0	0	0	0	0	0.081	0	0.833	0.84
Mmp13	Timp1	10116.ENSRNOP00000011507	10116.ENSRNOP00000013745	0	0	0	0	0.064	0.31	0.275	0.897	0.945
Msx1	Fgf2	10116.ENSRNOP00000009101	10116.ENSRNOP00000023388	0	0	0	0	0.081	0.052	0	0.396	0.428
Msx1	Isl1	10116.ENSRNOP00000009101	10116.ENSRNOP00000017305	0	0	0	0	0.061	0.159	0	0.437	0.517
Msx1	Bmp7	10116.ENSRNOP00000009101	10116.ENSRNOP00000009656	0	0	0	0	0.048	0	0	0.558	0.561
Msx1	Tfap2a	10116.ENSRNOP00000009101	10116.ENSRNOP00000040925	0	0	0	0	0.057	0.08	0	0.566	0.591
Msx1	Lhx8	10116.ENSRNOP00000009101	10116.ENSRNOP00000009370	0	0	0	0	0	0.159	0	0.537	0.594
Msx1	Osr2	10116.ENSRNOP00000009101	10116.ENSRNOP00000014879	0	0	0	0	0	0.181	0	0.598	0.657
Mybl2	Trim59	10116.ENSRNOP00000010343	10116.ENSRNOP00000013987	0	0	0	0	0.071	0.123	0.2	0.205	0.412
Mybl2	Myog	10116.ENSRNOP00000010343	10116.ENSRNOP00000039817	0	0	0	0	0	0	0.368	0.162	0.448
Mybl2	Gata6	10116.ENSRNOP00000010343	10116.ENSRNOP00000036967	0	0	0	0	0.049	0.104	0.289	0.207	0.455
Mybl2	Ermap	10116.ENSRNOP00000010343	10116.ENSRNOP00000034890	0	0	0	0	0.07	0.123	0.2	0.275	0.464
Mybl2	Bub1b	10116.ENSRNOP00000010343	10116.ENSRNOP00000010406	0	0	0	0	0.43	0.102	0	0.292	0.606
Mybl2	E2f8	10116.ENSRNOP00000010343	10116.ENSRNOP00000036763	0	0	0	0	0.251	0.193	0	0.414	0.615
Mybl2	Ncaph	10116.ENSRNOP00000010343	10116.ENSRNOP00000016157	0	0	0	0	0.599	0.042	0	0.131	0.637
Mybl2	Top2a	10116.ENSRNOP00000010343	10116.ENSRNOP00000040257	0	0	0	0	0.517	0.126	0	0.302	0.68
Mybpc2	Tnni3	10116.ENSRNOP00000062025	10116.ENSRNOP00000024640	0	0	0	0	0.064	0	0.6	0.091	0.629
Myog	Cacng1	10116.ENSRNOP00000039817	10116.ENSRNOP00000004349	0	0	0	0	0.566	0	0	0.126	0.605
Myog	Mybl2	10116.ENSRNOP00000039817	10116.ENSRNOP00000010343	0	0	0	0	0	0	0.368	0.162	0.448
Myog	Fgf2	10116.ENSRNOP00000039817	10116.ENSRNOP00000023388	0	0	0	0	0.061	0	0	0.596	0.605
Myom2	Hspb7	10116.ENSRNOP00000015908	10116.ENSRNOP00000042240	0	0	0	0	0.315	0.054	0	0.22	0.45
Myom2	Gp5	10116.ENSRNOP00000015908	10116.ENSRNOP00000047810	0	0	0	0	0	0	0	0.511	0.511
Myom2	Lsmem1	10116.ENSRNOP00000015908	10116.ENSRNOP00000056569	0	0	0	0	0.568	0	0	0	0.568
Myom2	Nrap	10116.ENSRNOP00000015908	10116.ENSRNOP00000030387	0	0	0	0	0.317	0	0	0.476	0.627
Myom3	Nrap	10116.ENSRNOP00000045729	10116.ENSRNOP00000030387	0	0	0	0	0.213	0	0	0.459	0.556
Myrf	Nkx6-2	10116.ENSRNOP00000035676	10116.ENSRNOP00000051771	0	0	0	0	0.077	0	0	0.558	0.575
Naip6	Tlr5	10116.ENSRNOP00000024501	10116.ENSRNOP00000004821	0	0	0	0	0.077	0.064	0.124	0.412	0.495
Naip6	Nfkbia	10116.ENSRNOP00000024501	10116.ENSRNOP00000009894	0	0	0	0	0.064	0.097	0.124	0.372	0.473
Naip6	Bub1b	10116.ENSRNOP00000024501	10116.ENSRNOP00000010406	0	0	0	0	0.081	0.124	0.293	0.207	0.488
Ncaph	Mybl2	10116.ENSRNOP00000016157	10116.ENSRNOP00000010343	0	0	0	0	0.599	0.042	0	0.131	0.637
Ncaph	Bub1b	10116.ENSRNOP00000016157	10116.ENSRNOP00000010406	0	0	0	0	0.738	0	0	0.23	0.79
Ncaph	Kif6	10116.ENSRNOP00000016157	10116.ENSRNOP00000015584	0	0	0	0	0.562	0.173	0	0.186	0.679
Ncaph	E2f8	10116.ENSRNOP00000016157	10116.ENSRNOP00000036763	0	0	0	0	0.259	0	0	0.254	0.423
Ncaph	Anln	10116.ENSRNOP00000016157	10116.ENSRNOP00000019601	0	0	0	0	0.563	0	0	0.069	0.575
Ncaph	Fam83d	10116.ENSRNOP00000016157	10116.ENSRNOP00000021308	0	0	0	0	0.574	0	0	0.102	0.601
Ncaph	Itpripl1	10116.ENSRNOP00000016157	10116.ENSRNOP00000016172	0	0.524	0	0	0.066	0	0	0.443	0.73
Ncaph	Top2a	10116.ENSRNOP00000016157	10116.ENSRNOP00000040257	0	0	0	0	0.685	0.575	0	0.629	0.946
Ncr1	Mfap4	10116.ENSRNOP00000025080	10116.ENSRNOP00000003268	0	0	0	0	0	0.063	0	0.432	0.445
Ncr1	Il10	10116.ENSRNOP00000025080	10116.ENSRNOP00000006246	0	0	0	0	0	0	0	0.55	0.55
Ncr1	Cd69	10116.ENSRNOP00000025080	10116.ENSRNOP00000010422	0	0	0	0	0	0	0	0.73	0.73
Ncr1	Il2ra	10116.ENSRNOP00000025080	10116.ENSRNOP00000066383	0	0	0	0	0	0	0	0.412	0.412
Ncr1	Mill1	10116.ENSRNOP00000025080	10116.ENSRNOP00000033032	0	0	0	0	0	0	0	0.44	0.44
Ncr1	Ccrl2	10116.ENSRNOP00000025080	10116.ENSRNOP00000044084	0	0	0	0	0	0.054	0	0.451	0.458
Nelfe	C3	10116.ENSRNOP00000000478	10116.ENSRNOP00000066885	0	0	0	0	0	0	0	0.427	0.426
Nelfe	Hexim1	10116.ENSRNOP00000000478	10116.ENSRNOP00000004272	0	0	0	0	0.062	0	0	0.49	0.502
Nfkbia	Serpine1	10116.ENSRNOP00000009894	10116.ENSRNOP00000001916	0	0	0	0	0.059	0	0	0.396	0.407
Nfkbia	Cxcl10	10116.ENSRNOP00000009894	10116.ENSRNOP00000003649	0	0	0	0	0.1	0	0	0.572	0.598
Nfkbia	Cxcl1	10116.ENSRNOP00000009894	10116.ENSRNOP00000003778	0	0	0	0	0.177	0	0	0.669	0.716
Nfkbia	Tlr5	10116.ENSRNOP00000009894	10116.ENSRNOP00000004821	0	0	0	0	0	0.069	0	0.474	0.49
Nfkbia	Atf3	10116.ENSRNOP00000009894	10116.ENSRNOP00000005085	0	0	0	0	0.104	0.057	0.121	0.404	0.499
Nfkbia	Il10	10116.ENSRNOP00000009894	10116.ENSRNOP00000006246	0	0	0	0	0.057	0.042	0	0.721	0.726
Nfkbia	Birc3	10116.ENSRNOP00000009894	10116.ENSRNOP00000007702	0	0	0	0	0.153	0.097	0.124	0.606	0.701
Nfkbia	Ccl2	10116.ENSRNOP00000009894	10116.ENSRNOP00000009448	0	0	0	0	0.09	0	0	0.725	0.739
Nfkbia	Ankrd22	10116.ENSRNOP00000009894	10116.ENSRNOP00000026093	0	0	0.409	0	0	0	0	0	0.409
Nfkbia	Angpt2	10116.ENSRNOP00000009894	10116.ENSRNOP00000022774	0	0	0	0	0	0.054	0.136	0.348	0.42
Nfkbia	Cxcl3	10116.ENSRNOP00000009894	10116.ENSRNOP00000038520	0	0	0	0	0.09	0	0	0.397	0.428
Nfkbia	Junb	10116.ENSRNOP00000009894	10116.ENSRNOP00000061729	0	0	0	0	0.147	0.044	0.206	0.261	0.457
Nfkbia	Timp1	10116.ENSRNOP00000009894	10116.ENSRNOP00000013745	0	0	0	0	0.064	0	0	0.449	0.462
Nfkbia	Naip6	10116.ENSRNOP00000009894	10116.ENSRNOP00000024501	0	0	0	0	0.064	0.097	0.124	0.372	0.473
Nfkbia	Edn1	10116.ENSRNOP00000009894	10116.ENSRNOP00000019361	0	0	0	0	0.06	0	0	0.463	0.473
Nfkbia	Bcl2a1	10116.ENSRNOP00000009894	10116.ENSRNOP00000038537	0	0	0	0	0.098	0.054	0.148	0.368	0.479
Nfkbia	Egf	10116.ENSRNOP00000009894	10116.ENSRNOP00000040920	0	0	0	0	0	0.054	0	0.508	0.515
Nfkbia	Mmp13	10116.ENSRNOP00000009894	10116.ENSRNOP00000011507	0	0	0	0	0	0	0.112	0.496	0.533
Nfkbia	Sele	10116.ENSRNOP00000009894	10116.ENSRNOP00000068171	0	0	0	0	0	0	0	0.582	0.582
Nfkbia	Mgst1	10116.ENSRNOP00000009894	10116.ENSRNOP00000010579	0	0	0	0	0	0	0	0.66	0.66
Nfkbia	Icam1	10116.ENSRNOP00000009894	10116.ENSRNOP00000028066	0	0	0	0	0.139	0	0	0.752	0.777
Nid2	Lum	10116.ENSRNOP00000000383	10116.ENSRNOP00000006109	0	0	0	0	0.142	0.054	0	0.384	0.456
Nid2	RT1-Bb	10116.ENSRNOP00000000383	10116.ENSRNOP00000000525	0	0	0	0	0.063	0.119	0.41	0.063	0.482
Nid2	RT1-Db1	10116.ENSRNOP00000000383	10116.ENSRNOP00000000522	0	0	0	0	0.063	0.119	0.41	0.063	0.482
Nid2	Itgb6	10116.ENSRNOP00000000383	10116.ENSRNOP00000011030	0	0	0	0	0.087	0.054	0.346	0.209	0.493
Nid2	Col1a1	10116.ENSRNOP00000000383	10116.ENSRNOP00000005311	0	0	0	0	0.213	0.164	0	0.404	0.574
Nid2	RT1-Ba	10116.ENSRNOP00000000383	10116.ENSRNOP00000000523	0	0	0	0	0.05	0.327	0.41	0	0.589
Nid2	RT1-DOa	10116.ENSRNOP00000000383	10116.ENSRNOP00000034452	0	0	0	0	0.05	0.327	0.41	0	0.589
Nid2	Col3a1	10116.ENSRNOP00000000383	10116.ENSRNOP00000004956	0	0	0	0	0.244	0.164	0	0.443	0.617
Nid2	Lama1	10116.ENSRNOP00000000383	10116.ENSRNOP00000023224	0	0	0	0	0.069	0.278	0.6	0.546	0.861
Ninj2	Prok1	10116.ENSRNOP00000013721	10116.ENSRNOP00000024519	0	0	0	0	0	0	0	0.405	0.405
Ninj2	Cdh19	10116.ENSRNOP00000013721	10116.ENSRNOP00000047360	0	0	0	0	0.473	0	0	0	0.473
Nipal1	Trpm6	10116.ENSRNOP00000031068	10116.ENSRNOP00000017892	0	0	0	0	0.091	0	0	0.53	0.554
Nkx2-1	Lhx8	10116.ENSRNOP00000011453	10116.ENSRNOP00000009370	0	0	0	0	0.064	0.114	0	0.724	0.751
Nkx2-1	Fezf1	10116.ENSRNOP00000011453	10116.ENSRNOP00000010019	0	0	0	0	0.24	0.058	0.128	0.236	0.459
Nkx2-1	Egf	10116.ENSRNOP00000011453	10116.ENSRNOP00000040920	0	0	0	0	0.048	0	0	0.399	0.404
Nkx2-1	Osr2	10116.ENSRNOP00000011453	10116.ENSRNOP00000014879	0	0	0	0	0	0.058	0.128	0.341	0.411
Nkx2-1	Zglp1	10116.ENSRNOP00000011453	10116.ENSRNOP00000062768	0	0	0	0	0	0.193	0.316	0	0.424
Nkx2-1	Fgf2	10116.ENSRNOP00000011453	10116.ENSRNOP00000023388	0	0	0	0	0	0	0	0.448	0.448
Nkx2-1	Ppp1r1b	10116.ENSRNOP00000011453	10116.ENSRNOP00000034614	0	0	0	0	0	0	0	0.48	0.48
Nkx2-1	Isl1	10116.ENSRNOP00000011453	10116.ENSRNOP00000017305	0	0	0	0	0	0.114	0	0.554	0.588
Nkx2-1	Lhx9	10116.ENSRNOP00000011453	10116.ENSRNOP00000013873	0	0	0	0	0.064	0.114	0	0.558	0.601
Nkx2-1	Six3	10116.ENSRNOP00000011453	10116.ENSRNOP00000029513	0	0	0	0	0.064	0.054	0	0.61	0.625
Nkx2-1	Sftpc	10116.ENSRNOP00000011453	10116.ENSRNOP00000015032	0	0	0	0	0.122	0	0	0.731	0.754
Nkx2-1	Gata6	10116.ENSRNOP00000011453	10116.ENSRNOP00000036967	0	0	0	0	0	0.193	0.316	0.683	0.81
Nkx6-2	Lhx8	10116.ENSRNOP00000051771	10116.ENSRNOP00000009370	0	0	0	0	0	0.095	0	0.374	0.409
Nkx6-2	Isl1	10116.ENSRNOP00000051771	10116.ENSRNOP00000017305	0	0	0	0	0.058	0.095	0	0.649	0.674
Nkx6-2	Hapln2	10116.ENSRNOP00000051771	10116.ENSRNOP00000025624	0	0	0	0	0.282	0	0	0.251	0.439
Nkx6-2	Myrf	10116.ENSRNOP00000051771	10116.ENSRNOP00000035676	0	0	0	0	0.077	0	0	0.558	0.575
Nkx6-2	Klk6	10116.ENSRNOP00000051771	10116.ENSRNOP00000060676	0	0	0	0	0.207	0	0	0.41	0.512
Nrap	Myom2	10116.ENSRNOP00000030387	10116.ENSRNOP00000015908	0	0	0	0	0.317	0	0	0.476	0.627
Nrap	Myom3	10116.ENSRNOP00000030387	10116.ENSRNOP00000045729	0	0	0	0	0.213	0	0	0.459	0.556
Ntrk1	Adora2a	10116.ENSRNOP00000018961	10116.ENSRNOP00000001759	0	0	0	0	0	0.043	0.61	0.438	0.772
Ntrk1	Nts	10116.ENSRNOP00000018961	10116.ENSRNOP00000005706	0	0	0	0	0	0	0	0.525	0.525
Ntrk1	Tac1	10116.ENSRNOP00000018961	10116.ENSRNOP00000009888	0	0	0	0	0.056	0	0	0.504	0.511
Ntrk1	Isl1	10116.ENSRNOP00000018961	10116.ENSRNOP00000017305	0	0	0	0	0.067	0.069	0.108	0.426	0.497
Ntrk1	Fam19a4	10116.ENSRNOP00000018961	10116.ENSRNOP00000061075	0	0	0	0	0	0	0	0.443	0.443
Ntrk1	Cdh19	10116.ENSRNOP00000018961	10116.ENSRNOP00000047360	0	0	0	0	0.481	0.064	0.167	0	0.56
Ntrk1	Tgfa	10116.ENSRNOP00000018961	10116.ENSRNOP00000054248	0	0	0	0	0	0	0.6	0	0.6
Ntrk1	Scn10a	10116.ENSRNOP00000018961	10116.ENSRNOP00000047944	0	0	0	0	0.057	0.052	0	0.622	0.632
Ntrk1	RSA-14-44	10116.ENSRNOP00000018961	10116.ENSRNOP00000061832	0	0	0	0	0	0.129	0.615	0.064	0.658
Ntrk1	Angpt2	10116.ENSRNOP00000018961	10116.ENSRNOP00000022774	0	0	0	0	0	0.045	0.625	0.697	0.882
Ntrk1	Fgf2	10116.ENSRNOP00000018961	10116.ENSRNOP00000023388	0	0	0	0	0	0.041	0.6	0.814	0.922
Ntrk1	Gdnf	10116.ENSRNOP00000018961	10116.ENSRNOP00000044012	0	0	0	0	0	0	0.128	0.915	0.923
Ntrk1	Egf	10116.ENSRNOP00000018961	10116.ENSRNOP00000040920	0	0	0	0	0.14	0.096	0.655	0.772	0.93
Nts	Adora2a	10116.ENSRNOP00000005706	10116.ENSRNOP00000001759	0	0	0	0	0	0.13	0	0.445	0.496
Nts	Galr1	10116.ENSRNOP00000005706	10116.ENSRNOP00000022400	0	0	0	0	0.076	0.13	0	0.336	0.419
Nts	Mep1a	10116.ENSRNOP00000005706	10116.ENSRNOP00000014791	0	0	0	0	0.06	0.114	0	0.399	0.456
Nts	Ntrk1	10116.ENSRNOP00000005706	10116.ENSRNOP00000018961	0	0	0	0	0	0	0	0.525	0.525
Nts	Drd1	10116.ENSRNOP00000005706	10116.ENSRNOP00000034820	0	0	0	0	0.091	0.13	0	0.511	0.579
Nts	Drd2	10116.ENSRNOP00000005706	10116.ENSRNOP00000043759	0	0	0	0	0.103	0.13	0	0.65	0.703
Nts	Pyy	10116.ENSRNOP00000005706	10116.ENSRNOP00000028323	0	0	0	0	0	0	0	0.73	0.73
Nts	Penk	10116.ENSRNOP00000005706	10116.ENSRNOP00000011892	0	0	0	0	0.08	0	0	0.722	0.734
Nts	Tac1	10116.ENSRNOP00000005706	10116.ENSRNOP00000009888	0	0	0	0	0.106	0	0	0.766	0.782
Odf1	Hspb7	10116.ENSRNOP00000008700	10116.ENSRNOP00000042240	0	0	0	0	0	0	0	0.433	0.433
Odf1	Fscn3	10116.ENSRNOP00000008700	10116.ENSRNOP00000061158	0	0	0	0	0.096	0	0	0.514	0.541
Odf1	RSA-14-44	10116.ENSRNOP00000008700	10116.ENSRNOP00000061832	0	0	0	0	0.184	0.927	0	0	0.937
Olr1105	Gng7	10116.ENSRNOP00000039463	10116.ENSRNOP00000026893	0	0	0	0	0	0	0.6	0.118	0.632
Olr1106	Gng7	10116.ENSRNOP00000049146	10116.ENSRNOP00000026893	0	0	0	0	0	0	0.6	0.118	0.632
Olr1374	Gng7	10116.ENSRNOP00000064129	10116.ENSRNOP00000026893	0	0	0	0	0	0	0.6	0	0.6
Olr153	Gng7	10116.ENSRNOP00000023124	10116.ENSRNOP00000026893	0	0	0	0	0	0	0.6	0	0.6
Opn1mw	Lum	10116.ENSRNOP00000053164	10116.ENSRNOP00000006109	0	0	0	0	0	0.043	0	0.511	0.512
Opn1mw	Gng7	10116.ENSRNOP00000053164	10116.ENSRNOP00000026893	0	0	0	0	0	0.066	0.64	0.068	0.659
Opn1mw	Avp	10116.ENSRNOP00000053164	10116.ENSRNOP00000028833	0	0	0	0	0	0.057	0	0.397	0.407
Osr2	Msx1	10116.ENSRNOP00000014879	10116.ENSRNOP00000009101	0	0	0	0	0	0.181	0	0.598	0.657
Osr2	Lhx8	10116.ENSRNOP00000014879	10116.ENSRNOP00000009370	0	0	0	0	0	0.069	0	0.463	0.479
Osr2	Nkx2-1	10116.ENSRNOP00000014879	10116.ENSRNOP00000011453	0	0	0	0	0	0.058	0.128	0.341	0.411
Ostn	Ttll6	10116.ENSRNOP00000043654	10116.ENSRNOP00000006594	0	0	0	0	0	0	0	0.425	0.424
P2ry2	Adora2a	10116.ENSRNOP00000026115	10116.ENSRNOP00000001759	0	0	0	0	0	0	0.196	0.458	0.546
P2ry2	Sftpc	10116.ENSRNOP00000026115	10116.ENSRNOP00000015032	0	0	0	0	0	0	0.9	0.06	0.901
P2ry2	Edn1	10116.ENSRNOP00000026115	10116.ENSRNOP00000019361	0	0	0	0	0	0	0.637	0.281	0.727
P2ry2	Serpinb6b	10116.ENSRNOP00000026115	10116.ENSRNOP00000056665	0	0	0	0	0	0	0.287	0.207	0.41
P2ry2	Gng11	10116.ENSRNOP00000026115	10116.ENSRNOP00000065818	0	0	0	0	0	0	0.512	0.096	0.539
P2ry2	Entpd1	10116.ENSRNOP00000026115	10116.ENSRNOP00000051602	0	0	0	0	0	0	0	0.651	0.651
Panx3	Trpm5	10116.ENSRNOP00000041185	10116.ENSRNOP00000039981	0	0	0	0	0.057	0	0	0.618	0.624
Panx3	Gjc2	10116.ENSRNOP00000041185	10116.ENSRNOP00000064383	0	0	0	0	0	0	0	0.491	0.491
Panx3	Gjb1	10116.ENSRNOP00000041185	10116.ENSRNOP00000068248	0	0	0	0	0	0	0	0.696	0.696
Pate2	Aldh8a1	10116.ENSRNOP00000057193	10116.ENSRNOP00000020015	0	0	0	0	0	0	0	0.454	0.454
Pbld1	Abi3bp	10116.ENSRNOP00000000434	10116.ENSRNOP00000049004	0	0	0	0	0	0	0	0.414	0.414
Pbld1	Stox1	10116.ENSRNOP00000000434	10116.ENSRNOP00000038557	0	0	0	0	0	0	0	0.441	0.441
Pcolce	Col6a2	10116.ENSRNOP00000001887	10116.ENSRNOP00000001695	0	0	0	0	0.432	0.271	0	0.523	0.785
Pcolce	C3	10116.ENSRNOP00000001887	10116.ENSRNOP00000066885	0	0	0	0	0.058	0	0	0.426	0.436
Pcolce	Loxl2	10116.ENSRNOP00000001887	10116.ENSRNOP00000055457	0	0	0	0	0.201	0	0.9	0.127	0.924
Pcolce	Lox	10116.ENSRNOP00000001887	10116.ENSRNOP00000065314	0	0	0	0	0.23	0	0.9	0.289	0.94
Pcolce	Col2a1	10116.ENSRNOP00000001887	10116.ENSRNOP00000016044	0	0	0	0	0.064	0.448	0.9	0.08	0.946
Pcolce	Col1a1	10116.ENSRNOP00000001887	10116.ENSRNOP00000005311	0	0	0	0	0.661	0.448	0.9	0.329	0.985
Pcolce	Col3a1	10116.ENSRNOP00000001887	10116.ENSRNOP00000004956	0	0	0	0	0.685	0.814	0.9	0.389	0.995
Pcp4	Gng7	10116.ENSRNOP00000002221	10116.ENSRNOP00000026893	0	0	0	0	0.134	0	0	0.337	0.401
Pcp4	Ankub1	10116.ENSRNOP00000002221	10116.ENSRNOP00000054719	0	0	0	0	0.079	0	0	0.601	0.616
Pcsk9	Ldlrap1	10116.ENSRNOP00000008536	10116.ENSRNOP00000000163	0	0	0	0	0	0	0	0.751	0.751
Pcsk9	Cym	10116.ENSRNOP00000008536	10116.ENSRNOP00000024593	0	0	0	0	0.137	0.181	0	0.233	0.41
Pcsk9	Treh	10116.ENSRNOP00000008536	10116.ENSRNOP00000018054	0	0	0	0	0.471	0	0	0.056	0.479
Pcsk9	Egf	10116.ENSRNOP00000008536	10116.ENSRNOP00000040920	0	0	0	0	0	0.218	0.153	0.99	0.992
Pde1c	Akd2	10116.ENSRNOP00000017531	10116.ENSRNOP00000054014	0	0	0	0	0.05	0	0.65	0.05	0.656
Pde1c	Ak7	10116.ENSRNOP00000017531	10116.ENSRNOP00000041773	0	0	0	0	0.05	0	0.65	0.05	0.656
Pde1c	Entpd1	10116.ENSRNOP00000017531	10116.ENSRNOP00000051602	0	0	0	0	0.062	0	0.65	0	0.657
Pdk4	Ehhadh	10116.ENSRNOP00000012759	10116.ENSRNOP00000002410	0	0	0	0	0.125	0.296	0.127	0.46	0.671
Penk	Adora2a	10116.ENSRNOP00000011892	10116.ENSRNOP00000001759	0	0	0	0	0.08	0.044	0	0.394	0.42
Penk	Nts	10116.ENSRNOP00000011892	10116.ENSRNOP00000005706	0	0	0	0	0.08	0	0	0.722	0.734
Penk	Tac1	10116.ENSRNOP00000011892	10116.ENSRNOP00000009888	0	0	0	0	0.144	0	0	0.637	0.676
Penk	Gpr6	10116.ENSRNOP00000011892	10116.ENSRNOP00000067254	0	0	0	0	0.123	0.044	0	0.445	0.494
Penk	Drd1	10116.ENSRNOP00000011892	10116.ENSRNOP00000034820	0	0	0	0	0.162	0.044	0	0.455	0.525
Penk	Ppp1r1b	10116.ENSRNOP00000011892	10116.ENSRNOP00000034614	0	0	0	0	0.092	0	0	0.506	0.532
Penk	Drd2	10116.ENSRNOP00000011892	10116.ENSRNOP00000043759	0	0	0	0	0.119	0.044	0	0.593	0.627
Pglyrp2	Slc22a7	10116.ENSRNOP00000064165	10116.ENSRNOP00000025094	0	0	0	0	0.173	0	0	0.392	0.475
Pla2g3	Lox	10116.ENSRNOP00000031579	10116.ENSRNOP00000065314	0	0	0	0	0	0	0	0.521	0.521
Pla2r1	RT1-Ba	10116.ENSRNOP00000011003	10116.ENSRNOP00000000523	0	0	0	0	0	0.043	0	0.408	0.409
Ppp1r1b	Adora2a	10116.ENSRNOP00000034614	10116.ENSRNOP00000001759	0	0	0	0	0.061	0	0	0.583	0.591
Ppp1r1b	Tac1	10116.ENSRNOP00000034614	10116.ENSRNOP00000009888	0	0	0	0	0.115	0	0	0.393	0.44
Ppp1r1b	Nkx2-1	10116.ENSRNOP00000034614	10116.ENSRNOP00000011453	0	0	0	0	0	0	0	0.48	0.48
Ppp1r1b	Penk	10116.ENSRNOP00000034614	10116.ENSRNOP00000011892	0	0	0	0	0.092	0	0	0.506	0.532
Ppp1r1b	Tmem52	10116.ENSRNOP00000034614	10116.ENSRNOP00000022286	0	0	0	0	0	0	0	0.403	0.403
Ppp1r1b	Gng7	10116.ENSRNOP00000034614	10116.ENSRNOP00000026893	0	0	0	0	0.154	0	0	0.341	0.419
Ppp1r1b	Gpr6	10116.ENSRNOP00000034614	10116.ENSRNOP00000067254	0	0	0	0	0.115	0	0	0.454	0.496
Ppp1r1b	Drd2	10116.ENSRNOP00000034614	10116.ENSRNOP00000043759	0	0	0	0	0.125	0	0	0.745	0.767
Ppp1r1b	Drd1	10116.ENSRNOP00000034614	10116.ENSRNOP00000034820	0	0	0	0	0.119	0	0	0.795	0.812
Procr	Serpine1	10116.ENSRNOP00000052129	10116.ENSRNOP00000001916	0	0	0	0	0.121	0	0	0.511	0.552
Procr	Ccl2	10116.ENSRNOP00000052129	10116.ENSRNOP00000009448	0	0	0	0	0.132	0	0	0.342	0.405
Procr	Icam1	10116.ENSRNOP00000052129	10116.ENSRNOP00000028066	0	0	0	0	0.086	0	0	0.879	0.885
Procr	F7	10116.ENSRNOP00000052129	10116.ENSRNOP00000038466	0	0	0	0	0	0.118	0	0.692	0.716
Procr	Cd177	10116.ENSRNOP00000052129	10116.ENSRNOP00000048796	0	0	0	0	0	0	0.6	0	0.6
Procr	Entpd1	10116.ENSRNOP00000052129	10116.ENSRNOP00000051602	0	0	0	0	0	0	0	0.6	0.6
Procr	Sele	10116.ENSRNOP00000052129	10116.ENSRNOP00000068171	0	0	0	0	0	0	0	0.417	0.417
Prok1	Ninj2	10116.ENSRNOP00000024519	10116.ENSRNOP00000013721	0	0	0	0	0	0	0	0.405	0.405
Prr19	Cers3	10116.ENSRNOP00000062750	10116.ENSRNOP00000045234	0	0	0	0	0	0	0	0.408	0.408
Ptk6	Ldlrap1	10116.ENSRNOP00000017337	10116.ENSRNOP00000000163	0	0	0	0	0	0.08	0.124	0.554	0.609
Ptk6	Insrr	10116.ENSRNOP00000017337	10116.ENSRNOP00000018638	0	0	0	0.737	0.064	0.15	0.371	0	0.455
Ptk6	Il20rb	10116.ENSRNOP00000017337	10116.ENSRNOP00000031089	0	0	0	0	0	0	0	0.633	0.633
Ptk6	Egf	10116.ENSRNOP00000017337	10116.ENSRNOP00000040920	0	0	0	0	0	0.056	0.663	0.376	0.784
Pyy	Nts	10116.ENSRNOP00000028323	10116.ENSRNOP00000005706	0	0	0	0	0	0	0	0.73	0.73
Pyy	Tac1	10116.ENSRNOP00000028323	10116.ENSRNOP00000009888	0	0	0	0	0	0	0	0.461	0.461
Pyy	Cckar	10116.ENSRNOP00000028323	10116.ENSRNOP00000063137	0	0	0	0	0	0.057	0	0.396	0.406
Pyy	Trpm5	10116.ENSRNOP00000028323	10116.ENSRNOP00000039981	0	0	0	0	0.063	0	0	0.497	0.508
Pyy	Lepr	10116.ENSRNOP00000028323	10116.ENSRNOP00000046647	0	0	0	0	0	0	0	0.549	0.549
RGD1306782	Atp5f1	10116.ENSRNOP00000007357	10116.ENSRNOP00000021920	0	0	0	0	0.564	0	0	0.122	0.6
RGD1306782	Apobec3b	10116.ENSRNOP00000007357	10116.ENSRNOP00000034183	0	0	0	0	0.3	0.528	0	0.058	0.661
RGD1559682	Fmo5	10116.ENSRNOP00000067488	10116.ENSRNOP00000024423	0	0	0	0	0	0	0	0.617	0.617
RGD1562381	Rpl17	10116.ENSRNOP00000041458	10116.ENSRNOP00000025217	0	0	0	0	0.39	0.373	0	0.103	0.626
RGD1562381	LOC689899	10116.ENSRNOP00000041458	10116.ENSRNOP00000049652	0	0	0	0	0.363	0.37	0	0.099	0.606
RGD1562381	ENSRNOP00000042022	10116.ENSRNOP00000041458	10116.ENSRNOP00000042022	0	0	0	0	0.368	0.344	0	0.154	0.618
RGD1562381	Rps10l1	10116.ENSRNOP00000041458	10116.ENSRNOP00000043693	0	0	0	0	0.368	0.372	0	0.167	0.64
RGD1565512	Kif6	10116.ENSRNOP00000032369	10116.ENSRNOP00000015584	0	0	0	0	0.064	0.329	0	0.16	0.426
RSA-14-44	Odf1	10116.ENSRNOP00000061832	10116.ENSRNOP00000008700	0	0	0	0	0.184	0.927	0	0	0.937
RSA-14-44	Mgst1	10116.ENSRNOP00000061832	10116.ENSRNOP00000010579	0	0	0	0	0.059	0.045	0	0.405	0.418
RSA-14-44	Itgb6	10116.ENSRNOP00000061832	10116.ENSRNOP00000011030	0	0	0	0	0.059	0.064	0.375	0.167	0.48
RSA-14-44	ENSRNOP00000013281	10116.ENSRNOP00000061832	10116.ENSRNOP00000013281	0	0	0	0	0.05	0.326	0.225	0.313	0.613
RSA-14-44	Spata13	10116.ENSRNOP00000061832	10116.ENSRNOP00000018406	0	0	0	0	0	0.307	0.159	0.254	0.527
RSA-14-44	Ntrk1	10116.ENSRNOP00000061832	10116.ENSRNOP00000018961	0	0	0	0	0	0.129	0.615	0.064	0.658
RSA-14-44	Edn1	10116.ENSRNOP00000061832	10116.ENSRNOP00000019361	0	0	0	0	0.049	0	0.615	0.041	0.618
RSA-14-44	Anln	10116.ENSRNOP00000061832	10116.ENSRNOP00000019601	0	0	0	0	0	0.697	0	0.512	0.845
RSA-14-44	Egf	10116.ENSRNOP00000061832	10116.ENSRNOP00000040920	0	0	0	0	0	0.043	0.526	0.128	0.569
RSA-14-44	Cttn	10116.ENSRNOP00000061832	10116.ENSRNOP00000051742	0	0	0	0	0.059	0	0.321	0.263	0.487
RSA-14-44	Spta1	10116.ENSRNOP00000061832	10116.ENSRNOP00000061853	0	0	0	0	0.059	0.096	0.325	0.102	0.415
RSA-14-44	Arhgef16	10116.ENSRNOP00000061832	10116.ENSRNOP00000066478	0	0	0	0	0	0.151	0.369	0.126	0.49
RSA-14-44	Capns1	10116.ENSRNOP00000061832	10116.ENSRNOP00000064489	0	0	0	0	0.064	0	0.526	0.045	0.539
RSA-14-44	Il2ra	10116.ENSRNOP00000061832	10116.ENSRNOP00000066383	0	0	0	0	0	0	0.919	0.123	0.926
RT1-A2	Il2ra	10116.ENSRNOP00000050701	10116.ENSRNOP00000066383	0	0	0	0	0	0	0.388	0.063	0.402
RT1-A2	RT1-CE15	10116.ENSRNOP00000050701	10116.ENSRNOP00000051211	0	0	0	0.978	0.134	0	0.6	0.308	0.641
RT1-Ba	Nid2	10116.ENSRNOP00000000523	10116.ENSRNOP00000000383	0	0	0	0	0.05	0.327	0.41	0	0.589
RT1-Ba	RT1-Db1	10116.ENSRNOP00000000523	10116.ENSRNOP00000000522	0	0	0	0.652	0.599	0.711	0.78	0.618	0.978
RT1-Ba	Pla2r1	10116.ENSRNOP00000000523	10116.ENSRNOP00000011003	0	0	0	0	0	0.043	0	0.408	0.409
RT1-Ba	RT1-DOa	10116.ENSRNOP00000000523	10116.ENSRNOP00000034452	0	0	0	0.942	0.106	0	0.6	0.614	0.64
RT1-Ba	RT1-Bb	10116.ENSRNOP00000000523	10116.ENSRNOP00000000525	0	0	0	0.654	0.698	0.992	0.78	0.726	0.999
RT1-Bb	Nid2	10116.ENSRNOP00000000525	10116.ENSRNOP00000000383	0	0	0	0	0.063	0.119	0.41	0.063	0.482
RT1-Bb	RT1-Db1	10116.ENSRNOP00000000525	10116.ENSRNOP00000000522	0	0	0	0.959	0.859	0	0.72	0.701	0.96
RT1-Bb	RT1-Ba	10116.ENSRNOP00000000525	10116.ENSRNOP00000000523	0	0	0	0.654	0.698	0.992	0.78	0.726	0.999
RT1-Bb	Il10	10116.ENSRNOP00000000525	10116.ENSRNOP00000006246	0	0	0	0	0.057	0	0	0.421	0.431
RT1-Bb	Il2ra	10116.ENSRNOP00000000525	10116.ENSRNOP00000066383	0	0	0	0	0.092	0	0	0.404	0.435
RT1-Bb	Cd69	10116.ENSRNOP00000000525	10116.ENSRNOP00000010422	0	0	0	0	0.056	0	0	0.454	0.462
RT1-Bb	RT1-DOa	10116.ENSRNOP00000000525	10116.ENSRNOP00000034452	0	0	0	0.63	0.124	0.44	0.753	0.404	0.887
RT1-CE15	RT1-A2	10116.ENSRNOP00000051211	10116.ENSRNOP00000050701	0	0	0	0.978	0.134	0	0.6	0.308	0.641
RT1-CE15	Il2ra	10116.ENSRNOP00000051211	10116.ENSRNOP00000066383	0	0	0	0	0	0	0.388	0.063	0.402
RT1-DOa	Nid2	10116.ENSRNOP00000034452	10116.ENSRNOP00000000383	0	0	0	0	0.05	0.327	0.41	0	0.589
RT1-DOa	RT1-Db1	10116.ENSRNOP00000034452	10116.ENSRNOP00000000522	0	0	0	0.652	0.121	0.44	0.753	0.331	0.882
RT1-DOa	RT1-Ba	10116.ENSRNOP00000034452	10116.ENSRNOP00000000523	0	0	0	0.942	0.106	0	0.6	0.614	0.64
RT1-DOa	RT1-Bb	10116.ENSRNOP00000034452	10116.ENSRNOP00000000525	0	0	0	0.63	0.124	0.44	0.753	0.404	0.887
RT1-DOa	Mill1	10116.ENSRNOP00000034452	10116.ENSRNOP00000033032	0	0	0	0	0	0	0	0.412	0.412
RT1-Db1	Nid2	10116.ENSRNOP00000000522	10116.ENSRNOP00000000383	0	0	0	0	0.063	0.119	0.41	0.063	0.482
RT1-Db1	Gng7	10116.ENSRNOP00000000522	10116.ENSRNOP00000026893	0	0	0	0	0	0	0.235	0.355	0.485
RT1-Db1	Btnl2	10116.ENSRNOP00000000522	10116.ENSRNOP00000057110	0	0	0	0	0.066	0	0	0.586	0.597
RT1-Db1	RT1-DOa	10116.ENSRNOP00000000522	10116.ENSRNOP00000034452	0	0	0	0.652	0.121	0.44	0.753	0.331	0.882
RT1-Db1	RT1-Bb	10116.ENSRNOP00000000522	10116.ENSRNOP00000000525	0	0	0	0.959	0.859	0	0.72	0.701	0.96
RT1-Db1	RT1-Ba	10116.ENSRNOP00000000522	10116.ENSRNOP00000000523	0	0	0	0.652	0.599	0.711	0.78	0.618	0.978
Rad51ap2	Spo11	10116.ENSRNOP00000065456	10116.ENSRNOP00000008959	0	0	0	0	0	0	0	0.45	0.45
Rad51ap2	Hormad1	10116.ENSRNOP00000065456	10116.ENSRNOP00000063863	0	0	0	0	0	0	0	0.621	0.621
Rad51ap2	LOC499306	10116.ENSRNOP00000065456	10116.ENSRNOP00000065294	0	0	0	0	0	0	0	0.662	0.662
Rasl11a	Insrr	10116.ENSRNOP00000001264	10116.ENSRNOP00000018638	0	0	0	0	0	0.129	0.37	0	0.427
Rasl11a	Galnt12	10116.ENSRNOP00000001264	10116.ENSRNOP00000011112	0	0	0	0	0	0	0	0.496	0.495
Reg3a	Lypd8	10116.ENSRNOP00000008468	10116.ENSRNOP00000034245	0	0	0	0	0.057	0	0	0.521	0.528
Rem2	ENSRNOP00000013281	10116.ENSRNOP00000016020	10116.ENSRNOP00000013281	0	0	0	0	0.063	0.168	0.154	0.201	0.402
Rem2	Insrr	10116.ENSRNOP00000016020	10116.ENSRNOP00000018638	0	0	0	0	0	0.129	0.37	0	0.427
Rgs9	Drd1	10116.ENSRNOP00000005076	10116.ENSRNOP00000034820	0	0	0	0	0.195	0.045	0	0.337	0.446
Rgs9	Gng7	10116.ENSRNOP00000005076	10116.ENSRNOP00000026893	0	0	0	0	0.148	0.054	0	0.399	0.473
Rgs9	Drd2	10116.ENSRNOP00000005076	10116.ENSRNOP00000043759	0	0	0	0	0.195	0.045	0	0.607	0.672
Rnf151	Birc3	10116.ENSRNOP00000018964	10116.ENSRNOP00000007702	0	0	0	0	0	0.193	0.23	0.163	0.434
Rnf151	Sh3rf2	10116.ENSRNOP00000018964	10116.ENSRNOP00000025409	0	0	0	0	0	0.054	0	0.412	0.419
Rpl17	Ebna1bp2	10116.ENSRNOP00000025217	10116.ENSRNOP00000067854	0	0	0	0	0.137	0.296	0	0.102	0.406
Rpl17	RGD1562381	10116.ENSRNOP00000025217	10116.ENSRNOP00000041458	0	0	0	0	0.39	0.373	0	0.103	0.626
Rpl17	ENSRNOP00000042022	10116.ENSRNOP00000025217	10116.ENSRNOP00000042022	0	0	0	0	0.43	0.422	0	0.045	0.658
Rpl17	LOC689899	10116.ENSRNOP00000025217	10116.ENSRNOP00000049652	0.066	0	0	0	0.43	0.416	0.137	0.117	0.719
Rpl17	Rps10l1	10116.ENSRNOP00000025217	10116.ENSRNOP00000043693	0	0	0	0	0.387	0.377	0	0.536	0.807
Rps10l1	Rpl17	10116.ENSRNOP00000043693	10116.ENSRNOP00000025217	0	0	0	0	0.387	0.377	0	0.536	0.807
Rps10l1	RGD1562381	10116.ENSRNOP00000043693	10116.ENSRNOP00000041458	0	0	0	0	0.368	0.372	0	0.167	0.64
Rps10l1	ENSRNOP00000042022	10116.ENSRNOP00000043693	10116.ENSRNOP00000042022	0	0	0	0	0.362	0.369	0	0.124	0.616
Rps10l1	LOC689899	10116.ENSRNOP00000043693	10116.ENSRNOP00000049652	0	0	0	0	0.36	0.364	0	0.073	0.589
Rsl1d1l1	Gpatch4	10116.ENSRNOP00000067297	10116.ENSRNOP00000053762	0	0	0	0	0.556	0	0	0	0.556
Rsl1d1l1	Ebna1bp2	10116.ENSRNOP00000067297	10116.ENSRNOP00000067854	0	0	0	0	0.587	0.521	0	0.329	0.855
Rspo1	Adamts1	10116.ENSRNOP00000012811	10116.ENSRNOP00000002187	0	0	0	0	0	0.041	0	0.504	0.504
Rspo1	Egf	10116.ENSRNOP00000012811	10116.ENSRNOP00000040920	0	0	0	0	0	0.099	0.176	0.773	0.817
S1pr5	Sphk1	10116.ENSRNOP00000028380	10116.ENSRNOP00000029296	0	0	0	0	0	0	0	0.75	0.75
Scn10a	Tac1	10116.ENSRNOP00000047944	10116.ENSRNOP00000009888	0	0	0	0	0.056	0	0	0.478	0.486
Scn10a	Ntrk1	10116.ENSRNOP00000047944	10116.ENSRNOP00000018961	0	0	0	0	0.057	0.052	0	0.622	0.632
Scn10a	Gdnf	10116.ENSRNOP00000047944	10116.ENSRNOP00000044012	0	0	0	0	0	0	0	0.445	0.445
Scn10a	Avil	10116.ENSRNOP00000047944	10116.ENSRNOP00000067218	0	0	0	0	0.064	0	0	0.69	0.697
Sele	Serpine1	10116.ENSRNOP00000068171	10116.ENSRNOP00000001916	0	0	0	0	0.057	0.055	0	0.663	0.673
Sele	Cxcl10	10116.ENSRNOP00000068171	10116.ENSRNOP00000003649	0	0	0	0	0.06	0.041	0	0.571	0.579
Sele	Cxcl1	10116.ENSRNOP00000068171	10116.ENSRNOP00000003778	0	0	0	0	0.057	0.041	0	0.602	0.608
Sele	Il10	10116.ENSRNOP00000068171	10116.ENSRNOP00000006246	0	0	0	0	0	0	0	0.69	0.69
Sele	Ccl2	10116.ENSRNOP00000068171	10116.ENSRNOP00000009448	0	0	0	0	0.06	0	0	0.774	0.779
Sele	Nfkbia	10116.ENSRNOP00000068171	10116.ENSRNOP00000009894	0	0	0	0	0	0	0	0.582	0.582
Sele	Csf3	10116.ENSRNOP00000068171	10116.ENSRNOP00000011509	0	0	0	0	0.062	0	0	0.588	0.597
Sele	Fut4	10116.ENSRNOP00000068171	10116.ENSRNOP00000012176	0	0	0	0	0	0.069	0	0.816	0.821
Sele	Timp1	10116.ENSRNOP00000068171	10116.ENSRNOP00000013745	0	0	0	0	0.051	0.044	0	0.406	0.414
Sele	Edn1	10116.ENSRNOP00000068171	10116.ENSRNOP00000019361	0	0	0	0	0	0	0	0.697	0.697
Sele	Angpt2	10116.ENSRNOP00000068171	10116.ENSRNOP00000022774	0	0	0	0	0.062	0.136	0	0.46	0.524
Sele	Fgf2	10116.ENSRNOP00000068171	10116.ENSRNOP00000023388	0	0	0	0	0.085	0	0	0.542	0.563
Sele	Icam1	10116.ENSRNOP00000068171	10116.ENSRNOP00000028066	0	0	0	0	0.049	0.041	0	0.901	0.902
Sele	Eln	10116.ENSRNOP00000068171	10116.ENSRNOP00000030301	0	0	0	0	0	0	0	0.445	0.445
Sele	Egf	10116.ENSRNOP00000068171	10116.ENSRNOP00000040920	0	0	0	0	0	0.046	0	0.512	0.515
Sele	Procr	10116.ENSRNOP00000068171	10116.ENSRNOP00000052129	0	0	0	0	0	0	0	0.417	0.417
Sele	Gp1ba	10116.ENSRNOP00000068171	10116.ENSRNOP00000053510	0	0	0	0	0.055	0.084	0.105	0.537	0.593
Sele	C3	10116.ENSRNOP00000068171	10116.ENSRNOP00000066885	0	0	0	0	0.057	0.081	0	0.582	0.606
Serpinb6b	P2ry2	10116.ENSRNOP00000056665	10116.ENSRNOP00000026115	0	0	0	0	0	0	0.287	0.207	0.41
Serpind1	Ankub1	10116.ENSRNOP00000031829	10116.ENSRNOP00000054719	0	0	0	0	0	0	0	0.416	0.416
Serpind1	F7	10116.ENSRNOP00000031829	10116.ENSRNOP00000038466	0	0	0	0	0.286	0.121	0.126	0.361	0.602
Serpind1	Gp1ba	10116.ENSRNOP00000031829	10116.ENSRNOP00000053510	0	0	0	0	0	0	0.9	0.218	0.918
Serpind1	Gp5	10116.ENSRNOP00000031829	10116.ENSRNOP00000047810	0	0	0	0	0	0	0.9	0.302	0.927
Serpine1	Csf3	10116.ENSRNOP00000001916	10116.ENSRNOP00000011509	0	0	0	0	0.058	0	0	0.394	0.404
Serpine1	Nfkbia	10116.ENSRNOP00000001916	10116.ENSRNOP00000009894	0	0	0	0	0.059	0	0	0.396	0.407
Serpine1	Bmp7	10116.ENSRNOP00000001916	10116.ENSRNOP00000009656	0	0	0	0	0	0	0	0.415	0.414
Serpine1	Lepr	10116.ENSRNOP00000001916	10116.ENSRNOP00000046647	0	0	0	0	0	0	0	0.425	0.424
Serpine1	Adm	10116.ENSRNOP00000001916	10116.ENSRNOP00000035811	0	0	0	0	0.126	0	0	0.415	0.467
Serpine1	Cxcl10	10116.ENSRNOP00000001916	10116.ENSRNOP00000003649	0	0	0	0	0.081	0	0	0.446	0.469
Serpine1	Cyr61	10116.ENSRNOP00000001916	10116.ENSRNOP00000019501	0	0	0	0	0.172	0	0	0.395	0.478
Serpine1	Col3a1	10116.ENSRNOP00000001916	10116.ENSRNOP00000004956	0	0	0	0	0.086	0.064	0	0.471	0.508
Serpine1	Itgb6	10116.ENSRNOP00000001916	10116.ENSRNOP00000011030	0	0	0	0	0.049	0	0.374	0.26	0.521
Serpine1	Eln	10116.ENSRNOP00000001916	10116.ENSRNOP00000030301	0	0	0	0	0	0	0	0.527	0.527
Serpine1	Lox	10116.ENSRNOP00000001916	10116.ENSRNOP00000065314	0	0	0	0	0.149	0	0	0.476	0.535
Serpine1	Cxcl1	10116.ENSRNOP00000001916	10116.ENSRNOP00000003778	0	0	0	0	0.134	0	0	0.496	0.545
Serpine1	Procr	10116.ENSRNOP00000001916	10116.ENSRNOP00000052129	0	0	0	0	0.121	0	0	0.511	0.552
Serpine1	Mmp13	10116.ENSRNOP00000001916	10116.ENSRNOP00000011507	0	0	0	0	0.062	0.097	0.154	0.491	0.586
Serpine1	Fgf2	10116.ENSRNOP00000001916	10116.ENSRNOP00000023388	0	0	0	0	0.06	0.041	0	0.591	0.599
Serpine1	Col1a1	10116.ENSRNOP00000001916	10116.ENSRNOP00000005311	0	0	0	0	0.099	0.064	0	0.576	0.611
Serpine1	Angpt2	10116.ENSRNOP00000001916	10116.ENSRNOP00000022774	0	0	0	0	0.051	0.069	0.194	0.524	0.615
Serpine1	Il10	10116.ENSRNOP00000001916	10116.ENSRNOP00000006246	0	0	0	0	0	0	0	0.616	0.616
Serpine1	Egf	10116.ENSRNOP00000001916	10116.ENSRNOP00000040920	0	0	0	0	0	0.064	0.158	0.595	0.653
Serpine1	Sele	10116.ENSRNOP00000001916	10116.ENSRNOP00000068171	0	0	0	0	0.057	0.055	0	0.663	0.673
Serpine1	F7	10116.ENSRNOP00000001916	10116.ENSRNOP00000038466	0	0	0	0	0	0.121	0.126	0.653	0.71
Serpine1	Icam1	10116.ENSRNOP00000001916	10116.ENSRNOP00000028066	0	0	0	0	0.085	0	0	0.719	0.732
Serpine1	Timp1	10116.ENSRNOP00000001916	10116.ENSRNOP00000013745	0	0	0	0	0.172	0	0	0.724	0.762
Serpine1	Edn1	10116.ENSRNOP00000001916	10116.ENSRNOP00000019361	0	0	0	0	0.062	0	0.314	0.715	0.8
Serpine1	Ccl2	10116.ENSRNOP00000001916	10116.ENSRNOP00000009448	0	0	0	0	0.2	0	0	0.778	0.815
Serping1	Col6a2	10116.ENSRNOP00000009817	10116.ENSRNOP00000001695	0	0	0	0	0.106	0.064	0	0.372	0.429
Serping1	Adamts1	10116.ENSRNOP00000009817	10116.ENSRNOP00000002187	0	0	0	0	0.077	0	0	0.436	0.457
Serping1	Timp1	10116.ENSRNOP00000009817	10116.ENSRNOP00000013745	0	0	0	0	0.145	0	0	0.351	0.421
Serping1	C3	10116.ENSRNOP00000009817	10116.ENSRNOP00000066885	0	0	0	0	0.168	0	0	0.719	0.757
Sfta2	Sftpc	10116.ENSRNOP00000066911	10116.ENSRNOP00000015032	0	0	0	0	0.097	0	0	0.409	0.443
Sftpc	Adora2a	10116.ENSRNOP00000015032	10116.ENSRNOP00000001759	0	0	0	0	0	0	0.9	0.061	0.902
Sftpc	Nkx2-1	10116.ENSRNOP00000015032	10116.ENSRNOP00000011453	0	0	0	0	0.122	0	0	0.731	0.754
Sftpc	Krt75	10116.ENSRNOP00000015032	10116.ENSRNOP00000012640	0	0	0	0	0	0	0	0.525	0.525
Sftpc	Gata6	10116.ENSRNOP00000015032	10116.ENSRNOP00000036967	0	0	0	0	0	0	0	0.424	0.424
Sftpc	Sfta2	10116.ENSRNOP00000015032	10116.ENSRNOP00000066911	0	0	0	0	0.097	0	0	0.409	0.443
Sftpc	P2ry2	10116.ENSRNOP00000015032	10116.ENSRNOP00000026115	0	0	0	0	0	0	0.9	0.06	0.901
Sh3rf2	Rnf151	10116.ENSRNOP00000025409	10116.ENSRNOP00000018964	0	0	0	0	0	0.054	0	0.412	0.419
Sh3rf2	C1qtnf3	10116.ENSRNOP00000025409	10116.ENSRNOP00000025170	0	0	0	0	0	0	0	0.509	0.509
Six3	Nkx2-1	10116.ENSRNOP00000029513	10116.ENSRNOP00000011453	0	0	0	0	0.064	0.054	0	0.61	0.625
Six3	Isl1	10116.ENSRNOP00000029513	10116.ENSRNOP00000017305	0	0	0	0	0.077	0	0	0.522	0.54
Six3	Fgf2	10116.ENSRNOP00000029513	10116.ENSRNOP00000023388	0	0	0	0	0	0	0	0.405	0.405
Slc10a4	Ecel1	10116.ENSRNOP00000037495	10116.ENSRNOP00000026388	0	0	0	0	0.12	0	0	0.512	0.552
Slc12a1	Slc22a6	10116.ENSRNOP00000008857	10116.ENSRNOP00000024756	0	0	0	0	0.16	0.104	0	0.277	0.408
Slc12a1	Slc5a12	10116.ENSRNOP00000008857	10116.ENSRNOP00000041926	0	0	0	0	0.171	0.046	0	0.322	0.417
Slc12a1	Lama1	10116.ENSRNOP00000008857	10116.ENSRNOP00000023224	0	0	0	0	0.071	0	0	0.418	0.436
Slc12a1	Tac1	10116.ENSRNOP00000008857	10116.ENSRNOP00000009888	0	0	0	0	0	0	0	0.495	0.495
Slc12a1	Cldn19	10116.ENSRNOP00000008857	10116.ENSRNOP00000050261	0	0	0	0	0.07	0	0	0.513	0.528
Slc12a1	Trpm6	10116.ENSRNOP00000008857	10116.ENSRNOP00000017892	0	0	0	0	0.077	0	0	0.522	0.539
Slc12a1	Aqp3	10116.ENSRNOP00000008857	10116.ENSRNOP00000013803	0	0	0	0	0.095	0	0	0.622	0.644
Slc13a3	Slc22a6	10116.ENSRNOP00000025843	10116.ENSRNOP00000024756	0	0	0	0	0.216	0	0	0.659	0.722
Slc13a3	Slc22a7	10116.ENSRNOP00000025843	10116.ENSRNOP00000025094	0	0	0	0	0.099	0	0	0.461	0.494
Slc13a3	Slc5a11	10116.ENSRNOP00000025843	10116.ENSRNOP00000060635	0	0	0	0	0.24	0	0	0.522	0.622
Slc13a3	Slc5a12	10116.ENSRNOP00000025843	10116.ENSRNOP00000041926	0	0	0.201	0	0.105	0	0	0.771	0.822
Slc16a11	Slc25a13	10116.ENSRNOP00000025372	10116.ENSRNOP00000013816	0	0	0	0	0.064	0	0	0.395	0.409
Slc22a2	Slc6a12	10116.ENSRNOP00000023116	10116.ENSRNOP00000018821	0	0	0	0	0.077	0	0	0.404	0.426
Slc22a2	Slc5a12	10116.ENSRNOP00000023116	10116.ENSRNOP00000041926	0	0	0	0	0.165	0.054	0	0.338	0.431
Slc22a2	Slc22a6	10116.ENSRNOP00000023116	10116.ENSRNOP00000024756	0	0	0.433	0.801	0.303	0	0	0.833	0.465
Slc22a6	Slc12a1	10116.ENSRNOP00000024756	10116.ENSRNOP00000008857	0	0	0	0	0.16	0.104	0	0.277	0.408
Slc22a6	Slc22a2	10116.ENSRNOP00000024756	10116.ENSRNOP00000023116	0	0	0.433	0.801	0.303	0	0	0.833	0.465
Slc22a6	Slc13a3	10116.ENSRNOP00000024756	10116.ENSRNOP00000025843	0	0	0	0	0.216	0	0	0.659	0.722
Slc22a7	Crip3	10116.ENSRNOP00000025094	10116.ENSRNOP00000058221	0	0	0	0	0	0	0	0.434	0.434
Slc22a7	Pglyrp2	10116.ENSRNOP00000025094	10116.ENSRNOP00000064165	0	0	0	0	0.173	0	0	0.392	0.475
Slc22a7	Slc13a3	10116.ENSRNOP00000025094	10116.ENSRNOP00000025843	0	0	0	0	0.099	0	0	0.461	0.494
Slc25a13	Slc16a11	10116.ENSRNOP00000013816	10116.ENSRNOP00000025372	0	0	0	0	0.064	0	0	0.395	0.409
Slc25a13	Atp5f1	10116.ENSRNOP00000013816	10116.ENSRNOP00000021920	0	0	0	0	0	0.497	0	0.072	0.513
Slc5a11	LOC681458	10116.ENSRNOP00000060635	10116.ENSRNOP00000018090	0	0	0	0	0	0	0	0.571	0.571
Slc5a11	Slc13a3	10116.ENSRNOP00000060635	10116.ENSRNOP00000025843	0	0	0	0	0.24	0	0	0.522	0.622
Slc5a11	Slc5a12	10116.ENSRNOP00000060635	10116.ENSRNOP00000041926	0	0	0.431	0.587	0.089	0	0	0.607	0.427
Slc5a12	Slc12a1	10116.ENSRNOP00000041926	10116.ENSRNOP00000008857	0	0	0	0	0.171	0.046	0	0.322	0.417
Slc5a12	Slc22a2	10116.ENSRNOP00000041926	10116.ENSRNOP00000023116	0	0	0	0	0.165	0.054	0	0.338	0.431
Slc5a12	Slc13a3	10116.ENSRNOP00000041926	10116.ENSRNOP00000025843	0	0	0.201	0	0.105	0	0	0.771	0.822
Slc5a12	Slc5a11	10116.ENSRNOP00000041926	10116.ENSRNOP00000060635	0	0	0.431	0.587	0.089	0	0	0.607	0.427
Slc6a12	Galnt12	10116.ENSRNOP00000018821	10116.ENSRNOP00000011112	0	0	0	0	0	0	0	0.467	0.467
Slc6a12	Slc22a2	10116.ENSRNOP00000018821	10116.ENSRNOP00000023116	0	0	0	0	0.077	0	0	0.404	0.426
Spata13	RSA-14-44	10116.ENSRNOP00000018406	10116.ENSRNOP00000061832	0	0	0	0	0	0.307	0.159	0.254	0.527
Sphk1	Birc3	10116.ENSRNOP00000029296	10116.ENSRNOP00000007702	0	0	0	0	0	0.114	0	0.401	0.446
Sphk1	S1pr5	10116.ENSRNOP00000029296	10116.ENSRNOP00000028380	0	0	0	0	0	0	0	0.75	0.75
Sphk1	LOC498300	10116.ENSRNOP00000029296	10116.ENSRNOP00000066329	0	0	0	0	0	0.1	0.9	0.237	0.925
Sphk1	Cers3	10116.ENSRNOP00000029296	10116.ENSRNOP00000045234	0	0	0	0	0.068	0	0.9	0.526	0.952
Spo11	Ctcfl	10116.ENSRNOP00000008959	10116.ENSRNOP00000034635	0	0	0	0	0	0	0	0.449	0.449
Spo11	Rad51ap2	10116.ENSRNOP00000008959	10116.ENSRNOP00000065456	0	0	0	0	0	0	0	0.45	0.45
Spo11	Stk31	10116.ENSRNOP00000008959	10116.ENSRNOP00000012823	0	0	0	0	0	0	0	0.55	0.55
Spo11	LOC499306	10116.ENSRNOP00000008959	10116.ENSRNOP00000065294	0	0	0	0	0	0	0	0.581	0.581
Spo11	Top2a	10116.ENSRNOP00000008959	10116.ENSRNOP00000040257	0.152	0	0	0	0.064	0	0	0.665	0.711
Spo11	Hormad1	10116.ENSRNOP00000008959	10116.ENSRNOP00000063863	0	0	0	0	0.096	0	0	0.884	0.89
Spta1	Itgb6	10116.ENSRNOP00000061853	10116.ENSRNOP00000011030	0	0	0	0	0.051	0	0.384	0.069	0.408
Spta1	RSA-14-44	10116.ENSRNOP00000061853	10116.ENSRNOP00000061832	0	0	0	0	0.059	0.096	0.325	0.102	0.415
St18	Apobec3b	10116.ENSRNOP00000056380	10116.ENSRNOP00000034183	0	0	0	0	0	0	0	0.445	0.445
Stk31	Tfap2c	10116.ENSRNOP00000012823	10116.ENSRNOP00000006991	0	0	0	0	0.064	0	0	0.565	0.576
Stk31	Spo11	10116.ENSRNOP00000012823	10116.ENSRNOP00000008959	0	0	0	0	0	0	0	0.55	0.55
Stk31	Hormad1	10116.ENSRNOP00000012823	10116.ENSRNOP00000063863	0	0	0	0	0.077	0	0	0.492	0.511
Stox1	Pbld1	10116.ENSRNOP00000038557	10116.ENSRNOP00000000434	0	0	0	0	0	0	0	0.441	0.441
Tac1	Adora2a	10116.ENSRNOP00000009888	10116.ENSRNOP00000001759	0	0	0	0	0.104	0	0	0.361	0.403
Tac1	Nts	10116.ENSRNOP00000009888	10116.ENSRNOP00000005706	0	0	0	0	0.106	0	0	0.766	0.782
Tac1	Slc12a1	10116.ENSRNOP00000009888	10116.ENSRNOP00000008857	0	0	0	0	0	0	0	0.495	0.495
Tac1	Ppp1r1b	10116.ENSRNOP00000009888	10116.ENSRNOP00000034614	0	0	0	0	0.115	0	0	0.393	0.44
Tac1	Edn1	10116.ENSRNOP00000009888	10116.ENSRNOP00000019361	0	0	0	0	0	0	0	0.45	0.45
Tac1	Pyy	10116.ENSRNOP00000009888	10116.ENSRNOP00000028323	0	0	0	0	0	0	0	0.461	0.461
Tac1	Gpr6	10116.ENSRNOP00000009888	10116.ENSRNOP00000067254	0	0	0	0	0.18	0	0	0.376	0.466
Tac1	Scn10a	10116.ENSRNOP00000009888	10116.ENSRNOP00000047944	0	0	0	0	0.056	0	0	0.478	0.486
Tac1	Ntrk1	10116.ENSRNOP00000009888	10116.ENSRNOP00000018961	0	0	0	0	0.056	0	0	0.504	0.511
Tac1	Drd2	10116.ENSRNOP00000009888	10116.ENSRNOP00000043759	0	0	0	0	0.275	0	0	0.548	0.659
Tac1	Drd1	10116.ENSRNOP00000009888	10116.ENSRNOP00000034820	0	0	0	0	0.323	0	0	0.524	0.664
Tac1	Penk	10116.ENSRNOP00000009888	10116.ENSRNOP00000011892	0	0	0	0	0.144	0	0	0.637	0.676
Tdgf1	Gata6	10116.ENSRNOP00000047852	10116.ENSRNOP00000036967	0	0	0	0	0	0.08	0	0.456	0.478
Tdgf1	Egf	10116.ENSRNOP00000047852	10116.ENSRNOP00000040920	0	0	0	0	0	0.054	0	0.569	0.575
Tesb	Btnl2	10116.ENSRNOP00000057121	10116.ENSRNOP00000057110	0	0	0	0	0	0	0	0.467	0.467
Tf	Hfe2	10116.ENSRNOP00000012725	10116.ENSRNOP00000028781	0	0	0	0	0	0	0.72	0.056	0.724
Tfap2a	Tfap2c	10116.ENSRNOP00000040925	10116.ENSRNOP00000006991	0	0	0	0.956	0.081	0.114	0.3	0.796	0.401
Tfap2a	Msx1	10116.ENSRNOP00000040925	10116.ENSRNOP00000009101	0	0	0	0	0.057	0.08	0	0.566	0.591
Tfap2a	Dlx5	10116.ENSRNOP00000040925	10116.ENSRNOP00000014946	0	0	0	0	0.136	0.054	0	0.429	0.492
Tfap2a	Tfap2b	10116.ENSRNOP00000040925	10116.ENSRNOP00000030726	0	0	0	0.969	0.359	0.114	0	0.849	0.423
Tfap2b	B3gnt3	10116.ENSRNOP00000030726	10116.ENSRNOP00000025362	0	0	0	0	0	0	0	0.44	0.44
Tfap2b	Tfap2a	10116.ENSRNOP00000030726	10116.ENSRNOP00000040925	0	0	0	0.969	0.359	0.114	0	0.849	0.423
Tfap2c	Tfap2a	10116.ENSRNOP00000006991	10116.ENSRNOP00000040925	0	0	0	0.956	0.081	0.114	0.3	0.796	0.401
Tfap2c	Gata6	10116.ENSRNOP00000006991	10116.ENSRNOP00000036967	0	0	0	0	0.077	0.065	0	0.373	0.411
Tfap2c	Lhx8	10116.ENSRNOP00000006991	10116.ENSRNOP00000009370	0	0	0	0	0.09	0.054	0	0.413	0.45
Tfap2c	Stk31	10116.ENSRNOP00000006991	10116.ENSRNOP00000012823	0	0	0	0	0.064	0	0	0.565	0.576
Tgfa	Insrr	10116.ENSRNOP00000054248	10116.ENSRNOP00000018638	0	0	0	0	0	0	0.6	0	0.6
Tgfa	Ntrk1	10116.ENSRNOP00000054248	10116.ENSRNOP00000018961	0	0	0	0	0	0	0.6	0	0.6
Tgfa	Egf	10116.ENSRNOP00000054248	10116.ENSRNOP00000040920	0	0	0	0	0	0	0.8	0.38	0.87
Tgfa	Fgfr4	10116.ENSRNOP00000054248	10116.ENSRNOP00000050988	0	0	0	0	0.049	0	0.6	0.08	0.619
Timp1	Ccl7	10116.ENSRNOP00000013745	10116.ENSRNOP00000000256	0	0	0	0	0.213	0	0	0.508	0.596
Timp1	Serpine1	10116.ENSRNOP00000013745	10116.ENSRNOP00000001916	0	0	0	0	0.172	0	0	0.724	0.762
Timp1	Adamts1	10116.ENSRNOP00000013745	10116.ENSRNOP00000002187	0	0	0	0	0.133	0.046	0	0.628	0.665
Timp1	Cxcl10	10116.ENSRNOP00000013745	10116.ENSRNOP00000003649	0	0	0	0	0.081	0	0	0.589	0.606
Timp1	Cxcl1	10116.ENSRNOP00000013745	10116.ENSRNOP00000003778	0	0	0	0	0.136	0	0	0.623	0.66
Timp1	Col3a1	10116.ENSRNOP00000013745	10116.ENSRNOP00000004956	0	0	0	0	0.138	0.065	0	0.673	0.713
Timp1	Col1a1	10116.ENSRNOP00000013745	10116.ENSRNOP00000005311	0	0	0	0	0.152	0.065	0	0.723	0.761
Timp1	Lum	10116.ENSRNOP00000013745	10116.ENSRNOP00000006109	0	0	0	0	0.064	0.046	0	0.39	0.408
Timp1	Il10	10116.ENSRNOP00000013745	10116.ENSRNOP00000006246	0	0	0	0	0.064	0	0	0.673	0.68
Timp1	Ccl2	10116.ENSRNOP00000013745	10116.ENSRNOP00000009448	0	0	0	0	0.549	0	0	0.721	0.869
Timp1	Havcr1	10116.ENSRNOP00000013745	10116.ENSRNOP00000009573	0	0	0	0	0	0	0	0.52	0.52
Timp1	Serping1	10116.ENSRNOP00000013745	10116.ENSRNOP00000009817	0	0	0	0	0.145	0	0	0.351	0.421
Timp1	Nfkbia	10116.ENSRNOP00000013745	10116.ENSRNOP00000009894	0	0	0	0	0.064	0	0	0.449	0.462
Timp1	Mmp13	10116.ENSRNOP00000013745	10116.ENSRNOP00000011507	0	0	0	0	0.064	0.31	0.275	0.897	0.945
Timp1	Csf3	10116.ENSRNOP00000013745	10116.ENSRNOP00000011509	0	0	0	0	0	0	0	0.521	0.521
Timp1	Cxcl3	10116.ENSRNOP00000013745	10116.ENSRNOP00000038520	0	0	0	0	0.081	0	0	0.377	0.403
Timp1	Sele	10116.ENSRNOP00000013745	10116.ENSRNOP00000068171	0	0	0	0	0.051	0.044	0	0.406	0.414
Timp1	Anxa1	10116.ENSRNOP00000013745	10116.ENSRNOP00000023664	0	0	0	0	0.309	0	0	0.24	0.452
Timp1	Igfbp2	10116.ENSRNOP00000013745	10116.ENSRNOP00000023068	0	0	0	0	0	0.045	0	0.449	0.452
Timp1	Angpt2	10116.ENSRNOP00000013745	10116.ENSRNOP00000022774	0	0	0	0	0.08	0	0	0.482	0.503
Timp1	Edn1	10116.ENSRNOP00000013745	10116.ENSRNOP00000019361	0	0	0	0	0	0	0	0.586	0.586
Timp1	Egf	10116.ENSRNOP00000013745	10116.ENSRNOP00000040920	0	0	0	0	0	0	0	0.625	0.625
Timp1	Fgf2	10116.ENSRNOP00000013745	10116.ENSRNOP00000023388	0	0	0	0	0	0	0	0.627	0.627
Timp1	Lox	10116.ENSRNOP00000013745	10116.ENSRNOP00000065314	0	0	0	0	0.206	0	0	0.57	0.644
Timp1	Icam1	10116.ENSRNOP00000013745	10116.ENSRNOP00000028066	0	0	0	0	0.123	0	0	0.63	0.661
Timp1	Eln	10116.ENSRNOP00000013745	10116.ENSRNOP00000030301	0	0	0	0	0.064	0	0	0.717	0.723
Tlr5	Cxcl10	10116.ENSRNOP00000004821	10116.ENSRNOP00000003649	0	0	0	0	0.064	0	0	0.497	0.509
Tlr5	Cxcl1	10116.ENSRNOP00000004821	10116.ENSRNOP00000003778	0	0	0	0	0	0	0	0.558	0.558
Tlr5	Icam1	10116.ENSRNOP00000004821	10116.ENSRNOP00000028066	0	0	0	0	0.071	0	0	0.392	0.411
Tlr5	Nfkbia	10116.ENSRNOP00000004821	10116.ENSRNOP00000009894	0	0	0	0	0	0.069	0	0.474	0.49
Tlr5	Naip6	10116.ENSRNOP00000004821	10116.ENSRNOP00000024501	0	0	0	0	0.077	0.064	0.124	0.412	0.495
Tlr5	Ccl2	10116.ENSRNOP00000004821	10116.ENSRNOP00000009448	0	0	0	0	0.074	0	0	0.488	0.506
Tlr5	Il10	10116.ENSRNOP00000004821	10116.ENSRNOP00000006246	0	0	0	0	0.059	0.058	0	0.698	0.709
Tmem27	Mep1a	10116.ENSRNOP00000005348	10116.ENSRNOP00000014791	0	0	0	0	0.214	0	0	0.521	0.608
Tmem30b	Tmem52	10116.ENSRNOP00000010923	10116.ENSRNOP00000022286	0	0	0	0	0	0	0	0.66	0.66
Tmem52	Tmem30b	10116.ENSRNOP00000022286	10116.ENSRNOP00000010923	0	0	0	0	0	0	0	0.66	0.66
Tmem52	Ppp1r1b	10116.ENSRNOP00000022286	10116.ENSRNOP00000034614	0	0	0	0	0	0	0	0.403	0.403
Tmem88b	Ecel1	10116.ENSRNOP00000052210	10116.ENSRNOP00000026388	0	0	0	0	0.075	0	0	0.577	0.591
Tnfaip6	Cxcl1	10116.ENSRNOP00000064253	10116.ENSRNOP00000003778	0	0	0	0	0.064	0.112	0	0.37	0.43
Tnfaip6	Il10	10116.ENSRNOP00000064253	10116.ENSRNOP00000006246	0	0	0	0	0	0	0	0.417	0.417
Tnfaip6	Ccl2	10116.ENSRNOP00000064253	10116.ENSRNOP00000009448	0	0	0	0	0.093	0.14	0	0.331	0.433
Tnfaip6	Cxcl11	10116.ENSRNOP00000064253	10116.ENSRNOP00000035380	0	0	0	0	0.062	0.484	0	0.197	0.577
Tnfaip6	Egf	10116.ENSRNOP00000064253	10116.ENSRNOP00000040920	0	0	0	0	0.06	0.181	0.218	0.318	0.534
Tnfaip6	Ido1	10116.ENSRNOP00000064253	10116.ENSRNOP00000050320	0	0	0	0	0.064	0	0	0.476	0.488
Tnfsf4	Icam1	10116.ENSRNOP00000003969	10116.ENSRNOP00000028066	0	0	0	0	0	0	0	0.405	0.405
Tnfsf4	Cd69	10116.ENSRNOP00000003969	10116.ENSRNOP00000010422	0	0	0	0	0.057	0	0	0.413	0.422
Tnfsf4	Crlf2	10116.ENSRNOP00000003969	10116.ENSRNOP00000066370	0	0	0	0	0	0	0	0.621	0.621
Tnfsf4	Il10	10116.ENSRNOP00000003969	10116.ENSRNOP00000006246	0	0	0	0	0.057	0	0	0.624	0.63
Tnni3	Edn1	10116.ENSRNOP00000024640	10116.ENSRNOP00000019361	0	0	0	0	0	0	0	0.463	0.463
Tnni3	Mybpc2	10116.ENSRNOP00000024640	10116.ENSRNOP00000062025	0	0	0	0	0.064	0	0.6	0.091	0.629
Top2a	Spo11	10116.ENSRNOP00000040257	10116.ENSRNOP00000008959	0.152	0	0	0	0.064	0	0	0.665	0.711
Top2a	Mybl2	10116.ENSRNOP00000040257	10116.ENSRNOP00000010343	0	0	0	0	0.517	0.126	0	0.302	0.68
Top2a	Bub1b	10116.ENSRNOP00000040257	10116.ENSRNOP00000010406	0	0	0	0	0.94	0	0	0.473	0.967
Top2a	Ncaph	10116.ENSRNOP00000040257	10116.ENSRNOP00000016157	0	0	0	0	0.685	0.575	0	0.629	0.946
Top2a	Anln	10116.ENSRNOP00000040257	10116.ENSRNOP00000019601	0	0	0	0	0.629	0.099	0	0.459	0.803
Top2a	Fam83d	10116.ENSRNOP00000040257	10116.ENSRNOP00000021308	0	0	0	0	0.644	0	0	0.177	0.694
Top2a	Ctcfl	10116.ENSRNOP00000040257	10116.ENSRNOP00000034635	0	0	0	0	0.064	0.08	0	0.402	0.44
Top2a	E2f8	10116.ENSRNOP00000040257	10116.ENSRNOP00000036763	0	0	0	0	0.687	0	0	0.248	0.755
Tprkb	Ldoc1	10116.ENSRNOP00000021211	10116.ENSRNOP00000004529	0	0	0	0	0	0	0	0.474	0.474
Treh	Pcsk9	10116.ENSRNOP00000018054	10116.ENSRNOP00000008536	0	0	0	0	0.471	0	0	0.056	0.479
Trim59	Mybl2	10116.ENSRNOP00000013987	10116.ENSRNOP00000010343	0	0	0	0	0.071	0.123	0.2	0.205	0.412
Trim59	Ermap	10116.ENSRNOP00000013987	10116.ENSRNOP00000034890	0	0	0	0	0	0	0	0.448	0.448
Trpm5	Pyy	10116.ENSRNOP00000039981	10116.ENSRNOP00000028323	0	0	0	0	0.063	0	0	0.497	0.508
Trpm5	Panx3	10116.ENSRNOP00000039981	10116.ENSRNOP00000041185	0	0	0	0	0.057	0	0	0.618	0.624
Trpm6	Slc12a1	10116.ENSRNOP00000017892	10116.ENSRNOP00000008857	0	0	0	0	0.077	0	0	0.522	0.539
Trpm6	Egf	10116.ENSRNOP00000017892	10116.ENSRNOP00000040920	0	0	0	0	0	0	0	0.431	0.431
Trpm6	Anxa1	10116.ENSRNOP00000017892	10116.ENSRNOP00000023664	0	0	0	0	0	0.069	0	0.418	0.434
Trpm6	Nipal1	10116.ENSRNOP00000017892	10116.ENSRNOP00000031068	0	0	0	0	0.091	0	0	0.53	0.554
Trpm6	Cldn19	10116.ENSRNOP00000017892	10116.ENSRNOP00000050261	0	0	0	0	0	0	0	0.622	0.622
Tshb	Adora2a	10116.ENSRNOP00000022575	10116.ENSRNOP00000001759	0	0	0	0	0	0	0.6	0.042	0.6
Tshb	Dcdc5	10116.ENSRNOP00000022575	10116.ENSRNOP00000049224	0	0	0	0	0	0	0	0.418	0.418
Tshb	Haus1	10116.ENSRNOP00000022575	10116.ENSRNOP00000023100	0	0	0	0	0	0	0	0.479	0.479
Tshb	Drd1	10116.ENSRNOP00000022575	10116.ENSRNOP00000034820	0	0	0	0	0	0	0.6	0.042	0.6
Tssk4	Carns1	10116.ENSRNOP00000026819	10116.ENSRNOP00000062149	0	0	0	0	0.056	0.16	0.282	0.087	0.41
Tssk4	Adam2	10116.ENSRNOP00000026819	10116.ENSRNOP00000061122	0	0	0	0	0.07	0	0	0.496	0.511
Tssk5	Carns1	10116.ENSRNOP00000018528	10116.ENSRNOP00000062149	0	0	0	0	0.056	0.16	0.282	0.087	0.41
Ttll6	Ostn	10116.ENSRNOP00000006594	10116.ENSRNOP00000043654	0	0	0	0	0	0	0	0.425	0.424
Ttr	F7	10116.ENSRNOP00000022113	10116.ENSRNOP00000038466	0	0	0	0	0.507	0	0	0.21	0.594
Ttr	C3	10116.ENSRNOP00000022113	10116.ENSRNOP00000066885	0	0	0	0	0.121	0	0	0.565	0.602
Ttr	Fgf2	10116.ENSRNOP00000022113	10116.ENSRNOP00000023388	0	0	0	0	0	0	0.5	0.281	0.625
Ugt2b10	LOC685351	10116.ENSRNOP00000002728	10116.ENSRNOP00000055478	0	0	0	0	0.064	0	0	0.539	0.55
Ugt2b10	Cyp1b1	10116.ENSRNOP00000002728	10116.ENSRNOP00000061222	0	0	0	0	0.066	0.077	0.678	0.549	0.858
Unc93a	p	10116.ENSRNOP00000066381	10116.ENSRNOP00000019498	0	0	0	0	0.058	0	0	0.445	0.454
Wfdc6b	F7	10116.ENSRNOP00000042819	10116.ENSRNOP00000038466	0	0	0	0	0	0.117	0.472	0.086	0.536
Zglp1	Nkx2-1	10116.ENSRNOP00000062768	10116.ENSRNOP00000011453	0	0	0	0	0	0.193	0.316	0	0.424
Zglp1	Icam4	10116.ENSRNOP00000062768	10116.ENSRNOP00000060742	0	0	0	0	0	0	0	0.62	0.62
Zglp1	Junb	10116.ENSRNOP00000062768	10116.ENSRNOP00000061729	0	0	0	0	0	0.193	0.223	0.167	0.432
p	Unc93a	10116.ENSRNOP00000019498	10116.ENSRNOP00000066381	0	0	0	0	0.058	0	0	0.445	0.454
