# Supplementary material for: FGF2 Functions in H2S’s Attenuating Effect on Brain Injury Induced by Deep Hypothermic Circulatory Arrest in Rats
Source: Mol Biotechnol. 2023 Nov 2;66(12):3526–37. doi: 10.1007/s12033-023-00952-3 (PMC11564249; doi:10.1007/s12033-023-00952-3)
Supplement: Supplementary file 5 — Supplementary material 5 (XLSX 10.1 kb) [file 12033_2023_952_MOESM5_ESM.xlsx]

## Sheet: Table S5
Table S5. Top 50 candidate genes selected by cytoHubba plugin of Cytoscape
Rank	Name	Score
1	Il10	40
2	Ccl2	39
3	Egf	38
4	Fgf2	32
5	Icam1	28
6	Timp1	26
7	Serpine1	25
8	Cxcl1	24
9	Col1a1	22
9	Cxcl10	22
11	Csf3	21
12	Edn1	20
13	Nfkbia	19
14	Mmp13	18
14	Ccl7	18
14	Eln	18
17	Col3a1	17
17	Sele	17
19	Itgb6	16
20	Lox	15
21	Cxcl11	14
21	Cxcl3	14
23	Ntrk1	12
23	Angpt2	12
23	Ccl12	12
26	Col6a2	11
26	Col2a1	11
26	Drd1	11
26	Gdnf	11
26	Cd69	11
31	Il2ra	10
31	Tac1	10
31	Lum	10
31	Bmp7	10
31	Ccrl2	10
36	Adora2a	9
36	Drd2	9
36	Junb	9
36	Ccr9	9
40	RSA-14-44	8
40	Ccr1l1	8
42	Penk	7
42	Nts	7
42	Ppp1r1b	7
42	Bub1b	7
42	Ncaph	7
42	Tlr5	7
48	Loxl2	6
48	Gng7	6
48	Entpd1	6
